# Supplementary material for: A taxonomic review of the genus Horniolus Weise from China, with description of a new species (Coleoptera, Coccinellidae)
Source: Zookeys. 2016 Oct 11;(623):105–23. doi: 10.3897/zookeys.623.10191 (PMC5096399; doi:10.3897/zookeys.623.10191)
Supplement: XML Treatment for Horniolus [file zookeys.623.10191-treatment1.xml]

<!DOCTYPE tp:taxon-treatment
  PUBLIC "-//TaxonX//DTD Taxonomic Treatment Publishing DTD v0 20100105//EN" "tax-treatment-NSO.dtd">
<tp:taxon-treatment xmlns:tp="http://www.plazi.org/taxpub"><tp:treatment-meta><kwd-group><label>Taxon classification</label><kwd><named-content content-type="kingdom">Animalia</named-content></kwd><kwd><named-content content-type="order">Coleoptera</named-content></kwd><kwd><named-content content-type="family">Coccinellidae</named-content></kwd></kwd-group><mixed-citation publication-type="journal"><person-group><name><surname>Chen</surname><given-names>Xiaosheng</given-names></name><name><surname>Xie</surname><given-names>Xiufeng</given-names></name><name><surname>Ren</surname><given-names>Shunxiang</given-names></name><name><surname>Wang</surname><given-names>Xingmin</given-names></name></person-group><article-title>A taxonomic review of the genus <italic><tp:taxon-name><tp:taxon-name-part taxon-name-part-type="genus">Horniolus</tp:taxon-name-part></tp:taxon-name></italic> Weise from China, with description of a new species (<tp:taxon-name><tp:taxon-name-part taxon-name-part-type="order">Coleoptera</tp:taxon-name-part></tp:taxon-name>, <tp:taxon-name><tp:taxon-name-part taxon-name-part-type="family">Coccinellidae</tp:taxon-name-part></tp:taxon-name>)</article-title><source>Zookeys</source><day>11</day><month>10</month><year>2016</year><volume>2016</volume><issue>623</issue><fpage>105</fpage><lpage>123</lpage><pub-id pub-id-type="doi">10.3897/zookeys.623.10191</pub-id></mixed-citation></tp:treatment-meta><tp:nomenclature><label>Genus</label><tp:taxon-name>
            <tp:taxon-name-part taxon-name-part-type="genus">Horniolus</tp:taxon-name-part>
          </tp:taxon-name><tp:taxon-authority>Weise, 1901</tp:taxon-authority><tp:nomenclature-citation-list><tp:nomenclature-citation><tp:taxon-name>
                <tp:taxon-name-part taxon-name-part-type="genus">Horniolus</tp:taxon-name-part>
              </tp:taxon-name><comment>Weise, 1901: 442. Type species: <tp:taxon-name><tp:taxon-name-part taxon-name-part-type="genus">Horniolus</tp:taxon-name-part> <tp:taxon-name-part taxon-name-part-type="species">dispar</tp:taxon-name-part></tp:taxon-name> Weise, 1901, by monotypy.</comment></tp:nomenclature-citation></tp:nomenclature-citation-list></tp:nomenclature><tp:treatment-sec sec-type="diagnosis" id="SECID0EPAAE"><title>Diagnosis.</title><p>
            <italic><tp:taxon-name><tp:taxon-name-part taxon-name-part-type="genus">Horniolus</tp:taxon-name-part></tp:taxon-name></italic> is similar to <italic><tp:taxon-name><tp:taxon-name-part taxon-name-part-type="genus">Scymnus</tp:taxon-name-part></tp:taxon-name></italic> Kugelann, particularly the subgenus <tp:taxon-name><tp:taxon-name-part taxon-name-part-type="genus">Scymnus</tp:taxon-name-part> (<tp:taxon-name-part taxon-name-part-type="subgenus">Pullus</tp:taxon-name-part>)</tp:taxon-name> Mulsant in general appearance. However, it can be easily distinguished from the latter by the following combination of characters: body rounded or elongate oval; antennae composed of 11 antennomeres (Fig. <xref ref-type="fig" rid="F1">1f</xref>); prosternal process with an inverted Y-shaped carina (Fig. <xref ref-type="fig" rid="F1">1b</xref>); abdominal postcoxal line complete or apically obliterated and apparently incomplete (Figs <xref ref-type="fig" rid="F1">1h</xref>, <xref ref-type="fig" rid="F3">3d</xref>); area enclosed by postcoxal line coarsely punctate; abdomen with six ventrites (Fig. <xref ref-type="fig" rid="F1">1h</xref>); tarsi with four tarsomeres (Fig. <xref ref-type="fig" rid="F1">1g</xref>); female genitalia with spermatheca tubular, long and intricately coiled (Fig. <xref ref-type="fig" rid="F4">4e</xref>).</p><fig id="F1" position="float" orientation="portrait"><label>Figure 1.</label><caption><p>Main characters of the genus <italic><tp:taxon-name><tp:taxon-name-part taxon-name-part-type="genus">Horniolus</tp:taxon-name-part></tp:taxon-name></italic> Weise: <bold>a–g</bold> <italic><tp:taxon-name><tp:taxon-name-part taxon-name-part-type="genus">Horniolus</tp:taxon-name-part> <tp:taxon-name-part taxon-name-part-type="species">hisamatsui</tp:taxon-name-part></tp:taxon-name></italic> Miyatake: <bold>a</bold> head <bold>b</bold> prothorax, ventral <bold>c</bold> maxilla <bold>d</bold> labium <bold>e</bold> mandible <bold>f</bold> antenna <bold>g</bold> hind leg <bold>h</bold> <italic><tp:taxon-name><tp:taxon-name-part taxon-name-part-type="genus">Horniolus</tp:taxon-name-part> <tp:taxon-name-part taxon-name-part-type="species">sonduongensis</tp:taxon-name-part></tp:taxon-name></italic> Hoàng: abdomen. Scale bars: 0.2 mm (<bold>a–b, g</bold>), 0.2 mm (<bold>c–f</bold>), 0.5 mm (<bold>h</bold>).</p></caption><graphic xmlns:xlink="http://www.w3.org/1999/xlink" xlink:href="zookeys-623-105-g001.jpg" position="float" orientation="portrait" xlink:type="simple" id="oo_106050.jpg"/></fig></tp:treatment-sec><tp:treatment-sec sec-type="description" id="SECID0EKEAE"><title>Description.</title><p>Body rounded or elongate oval, moderately convex, with dense pubescence, widest around middle of elytra.</p><p>Head transverse; frons wide (Fig. <xref ref-type="fig" rid="F1">1a</xref>). Eyes moderately large, finely faceted, inner ocular margin slightly arcuate. Clypeus truncate anteriorly, slightly expanding laterally, entirely covering antennal insertions. Antennae composed of 11 antennomeres (Fig. <xref ref-type="fig" rid="F1">1f</xref>); 1<sup>st</sup> antennomere stout, curved and distinctly rounded on inner side; 2<sup>nd</sup> firmly united with 1<sup>st</sup>, shorter and narrower than the latter; 3<sup>rd</sup> obviously trapezoidal, small, outer side nearly two times as long as inner side; 4<sup>th</sup> to 6<sup>th</sup> as wide as 3<sup>th</sup>; 7<sup>th</sup> to 11<sup>th</sup> forming a fusiform club (Fig. <xref ref-type="fig" rid="F1">1f</xref>). Labrum exposed, transverse, rounded anteriorly (Fig. <xref ref-type="fig" rid="F1">1a</xref>). Mandible bifid apically with inner tooth slightly shorter than outer one (Fig. <xref ref-type="fig" rid="F1">1e</xref>). Terminal maxillary palpomere stout, securiform, weakly broadening apically, apical margin strongly obliquely truncate (Fig. <xref ref-type="fig" rid="F1">1c</xref>). Labial palps with three palpomeres, terminal palpomere blunt, subcylindrical, shorter than penultimate one (Fig. <xref ref-type="fig" rid="F1">1d</xref>).</p><p>Pronotum moderately convex, hind margin wider than anterior one (Fig. <xref ref-type="fig" rid="F2">2b</xref>). Anterolateral angles of pronotum indistinct, blunt. Pronotal hypomeron broad without delimited foveae (Fig. <xref ref-type="fig" rid="F1">1b</xref>). Prosternum T-shaped with prosternal process bearing an inverted Y-shaped carina (Fig. <xref ref-type="fig" rid="F1">1b</xref>), area enclosed by prosternal carina smooth. <!--PageBreak-->Scutellum moderately large and triangular (Fig. <xref ref-type="fig" rid="F2">2a</xref>). Elytra distinctly wider than pronotum at base, surface finely punctate. Elytral epipleuron narrow and nearly horizontal, terminated at level of hind coxae. Abdomen with six ventrites (Fig. <xref ref-type="fig" rid="F1">1h</xref>). Abdominal postcoxal lines complete or incomplete (Figs <xref ref-type="fig" rid="F1">1h</xref>, <xref ref-type="fig" rid="F3">3d</xref>). Legs stout and long (Fig. <xref ref-type="fig" rid="F1">1g</xref>), not extending beyond external boundary of body; femora of hind leg broad and flattened; tibiae without apical spur; tarsi with four tarsomeres, claws bifid with sharp basal teeth.</p><fig id="F2" position="float" orientation="portrait"><label>Figure 2.</label><caption><p>
          <italic><tp:taxon-name><tp:taxon-name-part taxon-name-part-type="genus">Horniolus</tp:taxon-name-part> <tp:taxon-name-part taxon-name-part-type="species">novempunctatus</tp:taxon-name-part></tp:taxon-name></italic> Miyatake: <bold>a</bold> dorsal view <bold>b</bold> frontal view <bold>c</bold> lateral view <bold>d</bold> ventral view <bold>e</bold> labels of holotype. Scale bars: 1 mm.</p></caption><graphic xmlns:xlink="http://www.w3.org/1999/xlink" xlink:href="zookeys-623-105-g002.jpg" position="float" orientation="portrait" xlink:type="simple" id="oo_106051.jpg"/></fig><fig id="F3" position="float" orientation="portrait"><label>Figure 3.</label><caption><p>
          <italic><tp:taxon-name><tp:taxon-name-part taxon-name-part-type="genus">Horniolus</tp:taxon-name-part> <tp:taxon-name-part taxon-name-part-type="species">hainanensis</tp:taxon-name-part></tp:taxon-name></italic> Chen &amp; Ren, sp. n.: <bold>a</bold> dorsal view <bold>b</bold> frontal view <bold>c</bold> lateral view <bold>d</bold> abdomen <bold>e</bold> penis <bold>f</bold> apex of penis <bold>g</bold> tegmen, ventral view <bold>h</bold> tegmen, lateral view. Scale bars: 1 mm (<bold>a–c</bold>), 0.5 mm (<bold>d–e</bold>), 0.2 mm (<bold>f–h</bold>).</p></caption><graphic xmlns:xlink="http://www.w3.org/1999/xlink" xlink:href="zookeys-623-105-g003.jpg" position="float" orientation="portrait" xlink:type="simple" id="oo_106052.jpg"/></fig></tp:treatment-sec><tp:treatment-sec sec-type="distribution" id="SECID0ERJAE"><title>Distribution.</title><p>Bangladesh, China, India, Japan, Malaysia, Nepal, Sri Lanka, Thailand, Vietnam.</p><!--PageBreak--></tp:treatment-sec><tp:treatment-sec sec-type="key" id="SECID0EXJAE"><title>Key to the species of the genus <italic><tp:taxon-name><tp:taxon-name-part taxon-name-part-type="genus">Horniolus</tp:taxon-name-part></tp:taxon-name></italic> from China</title><table-wrap content-type="key" position="anchor" orientation="portrait"><table id="TID0ETKAC" rules="all"><tbody><tr><td rowspan="1" colspan="1">1</td><td rowspan="1" colspan="1">Elytra dark brown to black with 4 transverse spots or orange with 6 black spots</td><td rowspan="1" colspan="1">
                    <bold>2</bold>
                  </td></tr><tr><td rowspan="1" colspan="1">–</td><td rowspan="1" colspan="1">Elytra yellow with 9 black spots (Fig. <xref ref-type="fig" rid="F2">2a</xref>); body length 2.95 mm</td><td rowspan="1" colspan="1">
                    <bold><italic><tp:taxon-name><tp:taxon-name-part taxon-name-part-type="genus">Horniolus</tp:taxon-name-part> <tp:taxon-name-part taxon-name-part-type="species">novempunctatus</tp:taxon-name-part></tp:taxon-name></italic> Miyatake</bold>
                  </td></tr><tr><td rowspan="1" colspan="1">2</td><td rowspan="1" colspan="1">Head and pronotum testaceous; abdominal postcoxal line complete; penis guide shorter than parameres in lateral view</td><td rowspan="1" colspan="1">
                    <bold>3</bold>
                  </td></tr><tr><td rowspan="1" colspan="1">–</td><td rowspan="1" colspan="1">Head and pronotum black (Figs <xref ref-type="fig" rid="F3">3a–b</xref>); abdominal postcoxal line incomplete (Fig. <xref ref-type="fig" rid="F3">3d</xref>); penis guide stout, longer than parameres in lateral view (Fig. <xref ref-type="fig" rid="F3">3h</xref>); body length 2.50–3.20 mm</td><td rowspan="1" colspan="1">
                    <bold><italic><tp:taxon-name><tp:taxon-name-part taxon-name-part-type="genus">Horniolus</tp:taxon-name-part> <tp:taxon-name-part taxon-name-part-type="species">hainanensis</tp:taxon-name-part></tp:taxon-name></italic> Chen &amp; Ren, sp. n.</bold>
                  </td></tr><tr><td rowspan="1" colspan="1">3</td><td rowspan="1" colspan="1">Pronotum entirely reddish brown; apex of penis expanded with membranous appendage</td><td rowspan="1" colspan="1">
                    <bold>4</bold>
                  </td></tr><tr><td rowspan="1" colspan="1">–</td><td rowspan="1" colspan="1">Pronotum dark brown with black marking (Fig. <xref ref-type="fig" rid="F4">4a–b</xref>); apex of penis convergent apically without membranous appendage, penis guide widest at base in ventral view (Sasaji, 1971); body length 2.83 mm</td><td rowspan="1" colspan="1">
                    <bold><italic><tp:taxon-name><tp:taxon-name-part taxon-name-part-type="genus">Horniolus</tp:taxon-name-part> <tp:taxon-name-part taxon-name-part-type="species">fortunatus</tp:taxon-name-part></tp:taxon-name></italic> (Lewis)</bold>
                  </td></tr><tr><td rowspan="1" colspan="1">4</td><td rowspan="1" colspan="1">Body outline narrower; first pair of elytral spots with hind margin deeply emarginated (Fig. <xref ref-type="fig" rid="F5">5a</xref>); penis stout and short (Fig. <xref ref-type="fig" rid="F5">5i</xref>); apex of penis guide strongly curved, forming a hook-shaped in lateral view (Fig. <xref ref-type="fig" rid="F5">5l</xref>); body length 2.19–2.72 mm</td><td rowspan="1" colspan="1">
                    <bold><italic><tp:taxon-name><tp:taxon-name-part taxon-name-part-type="genus">Horniolus</tp:taxon-name-part> <tp:taxon-name-part taxon-name-part-type="species">hisamatsui</tp:taxon-name-part></tp:taxon-name></italic> Miyatake</bold>
                  </td></tr><tr><td rowspan="1" colspan="1">–</td><td rowspan="1" colspan="1">Body outline broader; first pair of elytral spots with anterior margin deeply emarginated (Fig. <xref ref-type="fig" rid="F6">6a</xref>); sometimes the orange spots enlarged, each elytron with 2 or 3 black spots (Figs <xref ref-type="fig" rid="F6">6d–i</xref>); penis slender and long (Fig. <xref ref-type="fig" rid="F6">6k</xref>); apex of penis guide slightly curved, not forming a hook-shaped projection in lateral view (Fig. <xref ref-type="fig" rid="F6">6n</xref>); body length 2.76–3.34 mm</td><td rowspan="1" colspan="1">
                    <bold><italic><tp:taxon-name><tp:taxon-name-part taxon-name-part-type="genus">Horniolus</tp:taxon-name-part> <tp:taxon-name-part taxon-name-part-type="species">sonduongensis</tp:taxon-name-part></tp:taxon-name></italic> Hoàng</bold>
                  </td></tr></tbody></table></table-wrap><fig id="F4" position="float" orientation="portrait"><label>Figure 4.</label><caption><p>
          <italic><tp:taxon-name><tp:taxon-name-part taxon-name-part-type="genus">Horniolus</tp:taxon-name-part> <tp:taxon-name-part taxon-name-part-type="species">fortunatus</tp:taxon-name-part></tp:taxon-name></italic> (Lewis): <bold>a</bold> dorsal view <bold>b</bold> frontal view <bold>c</bold> lateral view <bold>d</bold> abdomen <bold>e</bold> female genitalia. Scale bars: 1 mm (<bold>a–c</bold>), 0.5 mm (<bold>d–e</bold>).</p></caption><graphic xmlns:xlink="http://www.w3.org/1999/xlink" xlink:href="zookeys-623-105-g004.jpg" position="float" orientation="portrait" xlink:type="simple" id="oo_106053.jpg"/></fig><fig id="F5" position="float" orientation="portrait"><label>Figure 5.</label><caption><p>
          <italic><tp:taxon-name><tp:taxon-name-part taxon-name-part-type="genus">Horniolus</tp:taxon-name-part> <tp:taxon-name-part taxon-name-part-type="species">hisamatsui</tp:taxon-name-part></tp:taxon-name></italic> Miyatake: <bold>a–c</bold> female, holotype <bold>d–f</bold> male <bold>a, d</bold> dorsal view <bold>b, e</bold> frontal view <bold>c, f</bold> lateral view <bold>g</bold> labels of holotype <bold>h</bold> abdomen <bold>i</bold> penis <bold>j</bold> apex of penis <bold>k</bold> tegmen, ventral view <bold>l</bold> tegmen, lateral view. Scale bars: 1 mm (<bold>a–f</bold>), 0.5 mm (<bold>h–i</bold>), 0.2 mm (<bold>j–l</bold>).</p></caption><graphic xmlns:xlink="http://www.w3.org/1999/xlink" xlink:href="zookeys-623-105-g005.jpg" position="float" orientation="portrait" xlink:type="simple" id="oo_106054.jpg"/></fig><fig id="F6" position="float" orientation="portrait"><label>Figure 6.</label><caption><p>
          <italic><tp:taxon-name><tp:taxon-name-part taxon-name-part-type="genus">Horniolus</tp:taxon-name-part> <tp:taxon-name-part taxon-name-part-type="species">sonduongensis</tp:taxon-name-part></tp:taxon-name></italic> Hoàng: <bold>a, d, g</bold> dorsal view <bold>b, e, h</bold> frontal view <bold>c, f, i</bold> lateral view <bold>j</bold> abdomen <bold>k</bold> penis <bold>l</bold> apex of penis <bold>m</bold> tegmen, ventral view <bold>n</bold> tegmen, lateral view. Scale bars: 1 mm (<bold>a–i</bold>), 0.5 mm (<bold>j–k</bold>), 0.2 mm (<bold>l–n</bold>).</p></caption><graphic xmlns:xlink="http://www.w3.org/1999/xlink" xlink:href="zookeys-623-105-g006.jpg" position="float" orientation="portrait" xlink:type="simple" id="oo_106055.jpg"/></fig><fig id="F7" position="float" orientation="portrait"><label>Figure 7.</label><caption><p>Distribution map. <italic><tp:taxon-name><tp:taxon-name-part taxon-name-part-type="genus">Horniolus</tp:taxon-name-part> <tp:taxon-name-part taxon-name-part-type="species">novempunctatus</tp:taxon-name-part></tp:taxon-name></italic> Miyatake (■); <italic><tp:taxon-name><tp:taxon-name-part taxon-name-part-type="genus">Horniolus</tp:taxon-name-part> <tp:taxon-name-part taxon-name-part-type="species">hainanensis</tp:taxon-name-part></tp:taxon-name></italic> Chen &amp; Ren, sp. n. (▲); <italic><tp:taxon-name><tp:taxon-name-part taxon-name-part-type="genus">Horniolus</tp:taxon-name-part> <tp:taxon-name-part taxon-name-part-type="species">fortunatus</tp:taxon-name-part></tp:taxon-name></italic> (Lewis) (◆); <italic><tp:taxon-name><tp:taxon-name-part taxon-name-part-type="genus">Horniolus</tp:taxon-name-part> <tp:taxon-name-part taxon-name-part-type="species">hisamatsui</tp:taxon-name-part></tp:taxon-name></italic> Miyatake (●); <italic><tp:taxon-name><tp:taxon-name-part taxon-name-part-type="genus">Horniolus</tp:taxon-name-part> <tp:taxon-name-part taxon-name-part-type="species">sonduongensis</tp:taxon-name-part></tp:taxon-name></italic> Hoàng (★).</p></caption><graphic xmlns:xlink="http://www.w3.org/1999/xlink" xlink:href="zookeys-623-105-g007.jpg" position="float" orientation="portrait" xlink:type="simple" id="oo_106056.jpg"/></fig></tp:treatment-sec></tp:taxon-treatment>
