# Supplementary material for: A taxonomic review of the genus Horniolus Weise from China, with description of a new species (Coleoptera, Coccinellidae)
Source: Zookeys. 2016 Oct 11;(623):105–23. doi: 10.3897/zookeys.623.10191 (PMC5096399; doi:10.3897/zookeys.623.10191)
Supplement: XML Treatment for Horniolus novempunctatus [file zookeys.623.10191-treatment2.xml]

<!DOCTYPE tp:taxon-treatment
  PUBLIC "-//TaxonX//DTD Taxonomic Treatment Publishing DTD v0 20100105//EN" "tax-treatment-NSO.dtd">
<tp:taxon-treatment xmlns:tp="http://www.plazi.org/taxpub"><tp:treatment-meta><kwd-group><label>Taxon classification</label><kwd><named-content content-type="kingdom">Animalia</named-content></kwd><kwd><named-content content-type="order">Coleoptera</named-content></kwd><kwd><named-content content-type="family">Coccinellidae</named-content></kwd></kwd-group><mixed-citation publication-type="journal"><person-group><name><surname>Chen</surname><given-names>Xiaosheng</given-names></name><name><surname>Xie</surname><given-names>Xiufeng</given-names></name><name><surname>Ren</surname><given-names>Shunxiang</given-names></name><name><surname>Wang</surname><given-names>Xingmin</given-names></name></person-group><article-title>A taxonomic review of the genus <italic><tp:taxon-name><tp:taxon-name-part taxon-name-part-type="genus">Horniolus</tp:taxon-name-part></tp:taxon-name></italic> Weise from China, with description of a new species (<tp:taxon-name><tp:taxon-name-part taxon-name-part-type="order">Coleoptera</tp:taxon-name-part></tp:taxon-name>, <tp:taxon-name><tp:taxon-name-part taxon-name-part-type="family">Coccinellidae</tp:taxon-name-part></tp:taxon-name>)</article-title><source>Zookeys</source><day>11</day><month>10</month><year>2016</year><volume>2016</volume><issue>623</issue><fpage>105</fpage><lpage>123</lpage><pub-id pub-id-type="doi">10.3897/zookeys.623.10191</pub-id></mixed-citation></tp:treatment-meta><tp:nomenclature><tp:taxon-name>
              <tp:taxon-name-part taxon-name-part-type="genus">Horniolus</tp:taxon-name-part>
              <tp:taxon-name-part taxon-name-part-type="species">novempunctatus</tp:taxon-name-part>
            </tp:taxon-name><tp:taxon-authority>Miyatake, 1979</tp:taxon-authority><xref ref-type="fig" rid="F2">Figs 2</xref><xref ref-type="fig" rid="F7">, 7</xref><tp:nomenclature-citation-list><tp:nomenclature-citation><tp:taxon-name>
                  <tp:taxon-name-part taxon-name-part-type="genus">Horniolus</tp:taxon-name-part> <tp:taxon-name-part taxon-name-part-type="species">novempunctatus</tp:taxon-name-part></tp:taxon-name><comment>Miyatake, 1979: 105; <xref ref-type="bibr" rid="B28">Pang et al. 2004</xref>: 89; <xref rid="B18" ref-type="bibr">Kovár 2007</xref>: 579.</comment></tp:nomenclature-citation></tp:nomenclature-citation-list></tp:nomenclature><tp:treatment-sec sec-type="diagnosis" id="SECID0EEZAE"><title>Diagnosis.</title><p>This distinctive species can easily be separated from the other species of <italic><tp:taxon-name><tp:taxon-name-part taxon-name-part-type="genus">Horniolus</tp:taxon-name-part></tp:taxon-name></italic> by its peculiar colour pattern on elytra.</p></tp:treatment-sec><tp:treatment-sec sec-type="description" id="SECID0ERZAE"><title>Description.</title><p>
              <abbrev xmlns:xlink="http://www.w3.org/1999/xlink" xlink:title="total length, from apical margin of clypeus to apex of elytra" id="ABBRID0EXZAE" xlink:type="simple">TL</abbrev>: 2.95 mm, <abbrev xmlns:xlink="http://www.w3.org/1999/xlink" xlink:title="total width, across both elytra at widest part" id="ABBRID0E2ZAE" xlink:type="simple">TW</abbrev>: 2.00 mm, <abbrev xmlns:xlink="http://www.w3.org/1999/xlink" xlink:title="total height, at highest part of elytra in lateral view" id="ABBRID0E6ZAE" xlink:type="simple">TH</abbrev>: 1.52 mm, <abbrev xmlns:xlink="http://www.w3.org/1999/xlink" xlink:title="total length, from apical margin of clypeus to apex of elytra" id="ABBRID0ED1AE" xlink:type="simple">TL</abbrev>/<abbrev xmlns:xlink="http://www.w3.org/1999/xlink" xlink:title="total width, across both elytra at widest part" id="ABBRID0EH1AE" xlink:type="simple">TW</abbrev>: 1.47, <abbrev xmlns:xlink="http://www.w3.org/1999/xlink" xlink:title="pronotal length, from the middle of anterior margin to the base of pronotum" id="ABBRID0EL1AE" xlink:type="simple">PL</abbrev>/<abbrev xmlns:xlink="http://www.w3.org/1999/xlink" xlink:title="pronotal width at widest part" id="ABBRID0EP1AE" xlink:type="simple">PW</abbrev>: 0.51, <abbrev xmlns:xlink="http://www.w3.org/1999/xlink" xlink:title="elytral length, along suture from base to apex including scutellum" id="ABBRID0ET1AE" xlink:type="simple">EL</abbrev>/<abbrev xmlns:xlink="http://www.w3.org/1999/xlink" xlink:title="elytral width, equal to TW" id="ABBRID0EX1AE" xlink:type="simple">EW</abbrev>: 1.12, <abbrev xmlns:xlink="http://www.w3.org/1999/xlink" xlink:title="head width, at widest part including eyes" id="ABBRID0E21AE" xlink:type="simple">HW</abbrev>/<abbrev xmlns:xlink="http://www.w3.org/1999/xlink" xlink:title="pronotal width at widest part" id="ABBRID0E61AE" xlink:type="simple">PW</abbrev>: 0.63, <abbrev xmlns:xlink="http://www.w3.org/1999/xlink" xlink:title="pronotal width at widest part" id="ABBRID0ED2AE" xlink:type="simple">PW</abbrev>/<abbrev xmlns:xlink="http://www.w3.org/1999/xlink" xlink:title="elytral width, equal to TW" id="ABBRID0EH2AE" xlink:type="simple">EW</abbrev>: 0.86.</p><p>Body elongate oval, moderately convex, dorsum covered with white pubescence (Fig. <xref ref-type="fig" rid="F2">2a–c</xref>). Head, antennae and mouthparts brown. Pronotum brown to dark brown. Scutellum black. Elytra yellow with nine black spots (Fig. <xref ref-type="fig" rid="F2">2a</xref>). Underside chestnut (Fig. <xref ref-type="fig" rid="F2">2d</xref>).</p><p>Head with fine frontal punctures, as large as eye facets, 0.5–1.0 diameter apart. Eyes finely faceted, interocular distance 0.56 times head width. Pronotal punctures slightly larger than those on frons, 1.0–2.0 diameters apart. Surface of elytra with punctures larger than those on pronotum, separated by 2.0–3.0 diameters. Prosternal carinae Y-shaped with stem approximately ⅓ as long as arm, arms broadly separated. Abdominal postcoxal lines strongly recurved and complete laterally (Fig. <xref ref-type="fig" rid="F2">2d</xref>), reaching 4/5 length of abdominal ventrite 1, area enclosed by lines coarsely punctate, narrowly smooth along line. Abdominal ventrite 5 in female with apex rounded.</p><p>Male unknown.</p></tp:treatment-sec><tp:treatment-sec sec-type="type material" id="SECID0EA3AE"><title>Type material.</title><p>
              <bold>Holotype</bold>: female, Juisui, Taiwan, [<named-content xmlns:xlink="http://www.w3.org/1999/xlink" content-type="dwc:verbatimCoordinates" xlink:type="simple"><named-content content-type="geo-json" specific-use="{&#34;type&#34;:&#34;Point&#34;,&#34;coordinates&#34;:[121.411167,23.520500]}" id="NCID0EL3AE" xlink:type="simple">23°31.23'N, 121°24.67'E</named-content></named-content>, ca 300 m], 4. IV. 1974, Takeda S. leg (<abbrev xmlns:xlink="http://www.w3.org/1999/xlink" content-type="institution" xlink:title="Entomological Laboratory, Ehime University, Matsuyama, Japan" id="ABBRID0EQ3AE" xlink:type="simple">ELEU</abbrev>, Fig. <xref ref-type="fig" rid="F2">2e</xref>).</p></tp:treatment-sec><tp:treatment-sec sec-type="distribution" id="SECID0EZ3AE"><title>Distribution.</title><p>China (Taiwan).</p></tp:treatment-sec><tp:treatment-sec><!--Section generated to contain objects referenced in tp:taxon-treatment.--><fig id="F2" position="float" orientation="portrait"><label>Figure 2.</label><caption><p>
          <italic><tp:taxon-name><tp:taxon-name-part taxon-name-part-type="genus">Horniolus</tp:taxon-name-part> <tp:taxon-name-part taxon-name-part-type="species">novempunctatus</tp:taxon-name-part></tp:taxon-name></italic> Miyatake: <bold>a</bold> dorsal view <bold>b</bold> frontal view <bold>c</bold> lateral view <bold>d</bold> ventral view <bold>e</bold> labels of holotype. Scale bars: 1 mm.</p></caption><graphic xmlns:xlink="http://www.w3.org/1999/xlink" xlink:href="zookeys-623-105-g002.jpg" position="float" orientation="portrait" xlink:type="simple" id="oo_106051.jpg"/></fig><fig id="F7" position="float" orientation="portrait"><label>Figure 7.</label><caption><p>Distribution map. <italic><tp:taxon-name><tp:taxon-name-part taxon-name-part-type="genus">Horniolus</tp:taxon-name-part> <tp:taxon-name-part taxon-name-part-type="species">novempunctatus</tp:taxon-name-part></tp:taxon-name></italic> Miyatake (■); <italic><tp:taxon-name><tp:taxon-name-part taxon-name-part-type="genus">Horniolus</tp:taxon-name-part> <tp:taxon-name-part taxon-name-part-type="species">hainanensis</tp:taxon-name-part></tp:taxon-name></italic> Chen &amp; Ren, sp. n. (▲); <italic><tp:taxon-name><tp:taxon-name-part taxon-name-part-type="genus">Horniolus</tp:taxon-name-part> <tp:taxon-name-part taxon-name-part-type="species">fortunatus</tp:taxon-name-part></tp:taxon-name></italic> (Lewis) (◆); <italic><tp:taxon-name><tp:taxon-name-part taxon-name-part-type="genus">Horniolus</tp:taxon-name-part> <tp:taxon-name-part taxon-name-part-type="species">hisamatsui</tp:taxon-name-part></tp:taxon-name></italic> Miyatake (●); <italic><tp:taxon-name><tp:taxon-name-part taxon-name-part-type="genus">Horniolus</tp:taxon-name-part> <tp:taxon-name-part taxon-name-part-type="species">sonduongensis</tp:taxon-name-part></tp:taxon-name></italic> Hoàng (★).</p></caption><graphic xmlns:xlink="http://www.w3.org/1999/xlink" xlink:href="zookeys-623-105-g007.jpg" position="float" orientation="portrait" xlink:type="simple" id="oo_106056.jpg"/></fig></tp:treatment-sec><ref-list><ref id="B28"><mixed-citation xmlns:xlink="http://www.w3.org/1999/xlink" xlink:type="simple">
          <person-group><name name-style="western"><surname>Pang</surname><given-names>H</given-names></name><name name-style="western"><surname>Ren</surname><given-names>SX</given-names></name><name name-style="western"><surname>Zeng</surname><given-names>T</given-names></name><name name-style="western"><surname>Pang</surname><given-names>XF</given-names></name></person-group> (<year>2004</year>) <source>Biodiversity and their utilization of <tp:taxon-name><tp:taxon-name-part taxon-name-part-type="family">Coccinellidae</tp:taxon-name-part></tp:taxon-name> in China.</source> <publisher-name>Science and Technology Press of Guangdong</publisher-name>, <publisher-loc>Guangzhou</publisher-loc>, <size units="page">168 pp</size>. [In Chinese]</mixed-citation></ref><ref id="B18"><mixed-citation xmlns:xlink="http://www.w3.org/1999/xlink" xlink:type="simple">
          <person-group><name name-style="western"><surname>Kovář</surname><given-names>I</given-names></name></person-group> (<year>2007</year>) <article-title>New nomenclatorial and taxonomic acts and comments. <tp:taxon-name><tp:taxon-name-part taxon-name-part-type="family">Coccinellidae</tp:taxon-name-part></tp:taxon-name>.</article-title> In: <person-group><name name-style="western"><surname>Löbl</surname><given-names>I</given-names></name><name name-style="western"><surname>Smetana</surname><given-names>A</given-names></name></person-group> (<role>Eds</role>) <issue-title>Catalogue of Palaearctic Coleoptera, Volume 4.</issue-title> <source>Apollo Books, Stenstrup, 71–73</source>, <fpage>568</fpage>–<lpage>631</lpage>.</mixed-citation></ref></ref-list></tp:taxon-treatment>
