# Supplementary material for: A taxonomic review of the genus Horniolus Weise from China, with description of a new species (Coleoptera, Coccinellidae)
Source: Zookeys. 2016 Oct 11;(623):105–23. doi: 10.3897/zookeys.623.10191 (PMC5096399; doi:10.3897/zookeys.623.10191)
Supplement: XML Treatment for Horniolus hainanensis [file zookeys.623.10191-treatment3.xml]

<!DOCTYPE tp:taxon-treatment
  PUBLIC "-//TaxonX//DTD Taxonomic Treatment Publishing DTD v0 20100105//EN" "tax-treatment-NSO.dtd">
<tp:taxon-treatment xmlns:tp="http://www.plazi.org/taxpub"><tp:treatment-meta><kwd-group><label>Taxon classification</label><kwd><named-content content-type="kingdom">Animalia</named-content></kwd><kwd><named-content content-type="order">Coleoptera</named-content></kwd><kwd><named-content content-type="family">Coccinellidae</named-content></kwd></kwd-group><mixed-citation publication-type="journal"><person-group><name><surname>Chen</surname><given-names>Xiaosheng</given-names></name><name><surname>Xie</surname><given-names>Xiufeng</given-names></name><name><surname>Ren</surname><given-names>Shunxiang</given-names></name><name><surname>Wang</surname><given-names>Xingmin</given-names></name></person-group><article-title>A taxonomic review of the genus <italic><tp:taxon-name><tp:taxon-name-part taxon-name-part-type="genus">Horniolus</tp:taxon-name-part></tp:taxon-name></italic> Weise from China, with description of a new species (<tp:taxon-name><tp:taxon-name-part taxon-name-part-type="order">Coleoptera</tp:taxon-name-part></tp:taxon-name>, <tp:taxon-name><tp:taxon-name-part taxon-name-part-type="family">Coccinellidae</tp:taxon-name-part></tp:taxon-name>)</article-title><source>Zookeys</source><day>11</day><month>10</month><year>2016</year><volume>2016</volume><issue>623</issue><fpage>105</fpage><lpage>123</lpage><pub-id pub-id-type="doi">10.3897/zookeys.623.10191</pub-id></mixed-citation></tp:treatment-meta><tp:nomenclature><tp:taxon-name>
              <tp:taxon-name-part taxon-name-part-type="genus">Horniolus</tp:taxon-name-part>
              <tp:taxon-name-part taxon-name-part-type="species">hainanensis</tp:taxon-name-part>
              <object-id xmlns:xlink="http://www.w3.org/1999/xlink" content-type="zoobank" xlink:type="simple">http://zoobank.org/7E71E24F-B0A8-4C5D-BCBD-F337024BAB0C</object-id>
            </tp:taxon-name><tp:taxon-authority>Chen &amp; Ren</tp:taxon-authority><tp:taxon-status xmlns:xlink="http://www.w3.org/1999/xlink" xlink:type="simple">sp. n.</tp:taxon-status><xref ref-type="fig" rid="F3">Figs 3</xref><xref ref-type="fig" rid="F7">, 7</xref><!--PageBreak--></tp:nomenclature><tp:treatment-sec sec-type="diagnosis" id="SECID0EM5AE"><title>Diagnosis.</title><p>This species is similar to <italic><tp:taxon-name><tp:taxon-name-part taxon-name-part-type="genus">Horniolus</tp:taxon-name-part> <tp:taxon-name-part taxon-name-part-type="species">amamensis</tp:taxon-name-part></tp:taxon-name></italic> Miyatake and <italic><tp:taxon-name><tp:taxon-name-part taxon-name-part-type="genus">Horniolus</tp:taxon-name-part> <tp:taxon-name-part taxon-name-part-type="species">kyushuensis</tp:taxon-name-part></tp:taxon-name></italic> Miyatake in general appearance, but can be separated from the latter by having incomplete abdominal postcoxal lines (Fig. <xref ref-type="fig" rid="F3">3d</xref>) and broader body outline (Fig. <xref ref-type="fig" rid="F3">3a</xref>). The stout penis guide (Fig. <xref ref-type="fig" rid="F3">3g–h</xref>) and the peculiar apex of penis (Fig. <xref ref-type="fig" rid="F3">3f</xref>) are also diagnostic.</p></tp:treatment-sec><tp:treatment-sec sec-type="description" id="SECID0EW6AE"><title>Description.</title><p>
              <abbrev xmlns:xlink="http://www.w3.org/1999/xlink" xlink:title="total length, from apical margin of clypeus to apex of elytra" id="ABBRID0E36AE" xlink:type="simple">TL</abbrev>: 2.50–3.20 mm, <abbrev xmlns:xlink="http://www.w3.org/1999/xlink" xlink:title="total width, across both elytra at widest part" id="ABBRID0EBAAG" xlink:type="simple">TW</abbrev>: 1.80–2.41 mm, <abbrev xmlns:xlink="http://www.w3.org/1999/xlink" xlink:title="total height, at highest part of elytra in lateral view" id="ABBRID0EFAAG" xlink:type="simple">TH</abbrev>: 1.22–1.53 mm, <abbrev xmlns:xlink="http://www.w3.org/1999/xlink" xlink:title="total length, from apical margin of clypeus to apex of elytra" id="ABBRID0EJAAG" xlink:type="simple">TL</abbrev>/<abbrev xmlns:xlink="http://www.w3.org/1999/xlink" xlink:title="total width, across both elytra at widest part" id="ABBRID0ENAAG" xlink:type="simple">TW</abbrev>: 1.32–1.39, <abbrev xmlns:xlink="http://www.w3.org/1999/xlink" xlink:title="pronotal length, from the middle of anterior margin to the base of pronotum" id="ABBRID0ERAAG" xlink:type="simple">PL</abbrev>/<abbrev xmlns:xlink="http://www.w3.org/1999/xlink" xlink:title="pronotal width at widest part" id="ABBRID0EVAAG" xlink:type="simple">PW</abbrev>: 0.51–0.53, <abbrev xmlns:xlink="http://www.w3.org/1999/xlink" xlink:title="elytral length, along suture from base to apex including scutellum" id="ABBRID0EZAAG" xlink:type="simple">EL</abbrev>/<abbrev xmlns:xlink="http://www.w3.org/1999/xlink" xlink:title="elytral width, equal to TW" id="ABBRID0E4AAG" xlink:type="simple">EW</abbrev>: 1.01–1.02, <abbrev xmlns:xlink="http://www.w3.org/1999/xlink" xlink:title="head width, at widest part including eyes" id="ABBRID0EBBAG" xlink:type="simple">HW</abbrev>/<abbrev xmlns:xlink="http://www.w3.org/1999/xlink" xlink:title="pronotal width at widest part" id="ABBRID0EFBAG" xlink:type="simple">PW</abbrev>: 0.60–0.62, <abbrev xmlns:xlink="http://www.w3.org/1999/xlink" xlink:title="pronotal width at widest part" id="ABBRID0EJBAG" xlink:type="simple">PW</abbrev>/<abbrev xmlns:xlink="http://www.w3.org/1999/xlink" xlink:title="elytral width, equal to TW" id="ABBRID0ENBAG" xlink:type="simple">EW</abbrev>: 0.76–0.78.</p><!--PageBreak--><p>Body rounded, moderately convex, dorsum covered with white pubescence (Fig. <xref ref-type="fig" rid="F3">3a–c</xref>). Head black (Fig. <xref ref-type="fig" rid="F3">3b</xref>). Antennae and mouthparts dark brown. Pronotum and scutellum black. Elytra black with four yellowish spots, first pair transverse, almost straight, parallel to elytral base, situated at anterior ⅓ length of elytra; second pair comma-shaped, located in apical ⅓ length, not reaching suture and lateral margins (Figs <xref ref-type="fig" rid="F3">3a</xref>, <xref ref-type="fig" rid="F3">3c</xref>). Prothoracic hypomeron and prosternum black. Mesoventrite and metaventrite black. Elytral epipleuron dark brown with inner and outer margins black. Legs black except tarsi brown.</p><p>Head with coarse frontal punctures, distinctly larger than eye facets, 0.5 diameter apart. Eyes finely faceted, interocular distance 0.53 times head width. Pronotal punctures smaller than those on frons, 1.0–2.0 diameters apart. Surface of elytra with punctures larger than those on pronotum, separated by 1.0–2.0 diameters. Prosternal carinae Y-shaped with stem ⅓ as long as arm, arms broadly separated. Abdominal postcoxal lines strongly recurved and distinctly incomplete laterally (Fig. <xref ref-type="fig" rid="F3">3d</xref>), reaching 4/5 length of abdominal ventrite 1, area enclosed by lines coarsely punctate, narrowly smooth along line. Abdominal ventrite five weakly emarginated apically in male.</p><p>Male genitalia. Penis stout, evenly curved (Fig. <xref ref-type="fig" rid="F3">3e</xref>); penis capsule with long inner arm and short outer arm; apex of penis slightly expanded (Fig. <xref ref-type="fig" rid="F3">3f</xref>). Tegmen stout (Figs <xref ref-type="fig" rid="F3">3g–h</xref>) with penis guide parallel-sided from base to ¾ length, then tapering gradually to blunt apex in ventral view (Fig. <xref ref-type="fig" rid="F3">3g</xref>). Parameres tapering toward apex, shorter than penis guide, densely covered with long setae at apices (Fig. <xref ref-type="fig" rid="F3">3h</xref>).</p><!--PageBreak--><p>Female externally similar to male but with abdominal ventrite 5 truncate apically.</p></tp:treatment-sec><tp:treatment-sec sec-type="type material" id="SECID0ECDAG"><title>Type material.</title><p>
              <bold>Holotype</bold>: male, No. 20070320057, <bold>CHINA: Hainan</bold>: Tongza, <named-content xmlns:xlink="http://www.w3.org/1999/xlink" content-type="dwc:verbatimCoordinates" xlink:type="simple"><named-content content-type="geo-json" specific-use="{&#34;type&#34;:&#34;Point&#34;,&#34;coordinates&#34;:[109.674833,18.903667]}" id="NCID0EPDAG" xlink:type="simple">18°54.22'N, 109°40.49'E</named-content></named-content>, ca 470 m, VIII. 1995, Peng ZQ leg (<abbrev xmlns:xlink="http://www.w3.org/1999/xlink" content-type="institution" xlink:title="Department of Entomology, South China Agricultural University, Guangzhou, China" id="ABBRID0EUDAG" xlink:type="simple">SCAU</abbrev>). <bold>Paratypes (10): Hainan</bold>: 1♀ with same data as holotype. 1♂, Wuzhishan National Nature Reserve, <named-content xmlns:xlink="http://www.w3.org/1999/xlink" content-type="dwc:verbatimCoordinates" xlink:type="simple"><named-content content-type="geo-json" specific-use="{&#34;type&#34;:&#34;Point&#34;,&#34;coordinates&#34;:[109.533000,18.784500]}" id="NCID0E5DAG" xlink:type="simple">18°47.07'N, 109°31.98'E</named-content></named-content>, ca 650 m, 22. XI. 1991, Peng ZQ leg. 2♀, Wuzhishan National Nature Reserve, <named-content xmlns:xlink="http://www.w3.org/1999/xlink" content-type="dwc:verbatimCoordinates" xlink:type="simple"><named-content content-type="geo-json" specific-use="{&#34;type&#34;:&#34;Point&#34;,&#34;coordinates&#34;:[109.533000,18.784500]}" id="NCID0EGEAG" xlink:type="simple">18°47.07'N, 109°31.98'E</named-content></named-content>, ca 650 m, 8. VI. 1994, Tian MY leg. 1♂, Wuzhishan, <named-content xmlns:xlink="http://www.w3.org/1999/xlink" content-type="dwc:verbatimCoordinates" xlink:type="simple"><named-content content-type="geo-json" specific-use="{&#34;type&#34;:&#34;Point&#34;,&#34;coordinates&#34;:[109.533000,18.783333]}" id="NCID0EOEAG" xlink:type="simple">18°47.0'N, 109°31.98'E</named-content></named-content>, ca 650 m, VIII.1995, Peng ZQ leg. 1♂1♀, Lianyuan, Nada, Danzhou City, <named-content xmlns:xlink="http://www.w3.org/1999/xlink" content-type="dwc:verbatimCoordinates" xlink:type="simple"><named-content content-type="geo-json" specific-use="{&#34;type&#34;:&#34;Point&#34;,&#34;coordinates&#34;:[109.496167,19.512833]}" id="NCID0EWEAG" xlink:type="simple">19°30.77'N, 109°29.77'E</named-content></named-content>, VIII. 1995, Peng ZQ leg. 1♂, Maoyang Town, Qiongzhong County, <named-content xmlns:xlink="http://www.w3.org/1999/xlink" content-type="dwc:verbatimCoordinates" xlink:type="simple"><named-content content-type="geo-json" specific-use="{&#34;type&#34;:&#34;Point&#34;,&#34;coordinates&#34;:[109.505167,18.936333]}" id="NCID0E5EAG" xlink:type="simple">18°56.18'N, 109°30.31'E</named-content></named-content>, ca 230 m, IX.1995, Peng ZQ leg. 1♂, Bawangling National Nature Reserve, <named-content xmlns:xlink="http://www.w3.org/1999/xlink" content-type="dwc:verbatimCoordinates" xlink:type="simple"><named-content content-type="geo-json" specific-use="{&#34;type&#34;:&#34;Point&#34;,&#34;coordinates&#34;:[109.106333,19.091500]}" id="NCID0EGFAG" xlink:type="simple">19°05.49'N, 109°06.38'E</named-content></named-content>, ca 260 m, 3. IX. 1998, Peng ZQ leg. 1♂, Limushan National Forest Park, <named-content xmlns:xlink="http://www.w3.org/1999/xlink" content-type="dwc:verbatimCoordinates" xlink:type="simple"><named-content content-type="geo-json" specific-use="{&#34;type&#34;:&#34;Point&#34;,&#34;coordinates&#34;:[109.800500,19.234167]}" id="NCID0EOFAG" xlink:type="simple">19°14.05'N, 109°48.03'E</named-content></named-content>, ca 160 m, 22.VII.2006, Dong XL leg (<abbrev xmlns:xlink="http://www.w3.org/1999/xlink" content-type="institution" xlink:title="Department of Entomology, South China Agricultural University, Guangzhou, China" id="ABBRID0ETFAG" xlink:type="simple">SCAU</abbrev>).</p></tp:treatment-sec><tp:treatment-sec sec-type="distribution" id="SECID0EYFAG"><title>Distribution.</title><p>China (Hainan).</p><p>
              <bold>Etymology.</bold> The specific epithet refers to its type locality, Hainan Island.</p></tp:treatment-sec><tp:treatment-sec><!--Section generated to contain objects referenced in tp:taxon-treatment.--><fig id="F3" position="float" orientation="portrait"><label>Figure 3.</label><caption><p>
          <italic><tp:taxon-name><tp:taxon-name-part taxon-name-part-type="genus">Horniolus</tp:taxon-name-part> <tp:taxon-name-part taxon-name-part-type="species">hainanensis</tp:taxon-name-part></tp:taxon-name></italic> Chen &amp; Ren, sp. n.: <bold>a</bold> dorsal view <bold>b</bold> frontal view <bold>c</bold> lateral view <bold>d</bold> abdomen <bold>e</bold> penis <bold>f</bold> apex of penis <bold>g</bold> tegmen, ventral view <bold>h</bold> tegmen, lateral view. Scale bars: 1 mm (<bold>a–c</bold>), 0.5 mm (<bold>d–e</bold>), 0.2 mm (<bold>f–h</bold>).</p></caption><graphic xmlns:xlink="http://www.w3.org/1999/xlink" xlink:href="zookeys-623-105-g003.jpg" position="float" orientation="portrait" xlink:type="simple" id="oo_106052.jpg"/></fig><fig id="F7" position="float" orientation="portrait"><label>Figure 7.</label><caption><p>Distribution map. <italic><tp:taxon-name><tp:taxon-name-part taxon-name-part-type="genus">Horniolus</tp:taxon-name-part> <tp:taxon-name-part taxon-name-part-type="species">novempunctatus</tp:taxon-name-part></tp:taxon-name></italic> Miyatake (■); <italic><tp:taxon-name><tp:taxon-name-part taxon-name-part-type="genus">Horniolus</tp:taxon-name-part> <tp:taxon-name-part taxon-name-part-type="species">hainanensis</tp:taxon-name-part></tp:taxon-name></italic> Chen &amp; Ren, sp. n. (▲); <italic><tp:taxon-name><tp:taxon-name-part taxon-name-part-type="genus">Horniolus</tp:taxon-name-part> <tp:taxon-name-part taxon-name-part-type="species">fortunatus</tp:taxon-name-part></tp:taxon-name></italic> (Lewis) (◆); <italic><tp:taxon-name><tp:taxon-name-part taxon-name-part-type="genus">Horniolus</tp:taxon-name-part> <tp:taxon-name-part taxon-name-part-type="species">hisamatsui</tp:taxon-name-part></tp:taxon-name></italic> Miyatake (●); <italic><tp:taxon-name><tp:taxon-name-part taxon-name-part-type="genus">Horniolus</tp:taxon-name-part> <tp:taxon-name-part taxon-name-part-type="species">sonduongensis</tp:taxon-name-part></tp:taxon-name></italic> Hoàng (★).</p></caption><graphic xmlns:xlink="http://www.w3.org/1999/xlink" xlink:href="zookeys-623-105-g007.jpg" position="float" orientation="portrait" xlink:type="simple" id="oo_106056.jpg"/></fig></tp:treatment-sec></tp:taxon-treatment>
