# Supplementary material for: A taxonomic review of the genus Horniolus Weise from China, with description of a new species (Coleoptera, Coccinellidae)
Source: Zookeys. 2016 Oct 11;(623):105–23. doi: 10.3897/zookeys.623.10191 (PMC5096399; doi:10.3897/zookeys.623.10191)
Supplement: XML Treatment for Horniolus fortunatus [file zookeys.623.10191-treatment4.xml]

<!DOCTYPE tp:taxon-treatment
  PUBLIC "-//TaxonX//DTD Taxonomic Treatment Publishing DTD v0 20100105//EN" "tax-treatment-NSO.dtd">
<tp:taxon-treatment xmlns:tp="http://www.plazi.org/taxpub"><tp:treatment-meta><kwd-group><label>Taxon classification</label><kwd><named-content content-type="kingdom">Animalia</named-content></kwd><kwd><named-content content-type="order">Coleoptera</named-content></kwd><kwd><named-content content-type="family">Coccinellidae</named-content></kwd></kwd-group><mixed-citation publication-type="journal"><person-group><name><surname>Chen</surname><given-names>Xiaosheng</given-names></name><name><surname>Xie</surname><given-names>Xiufeng</given-names></name><name><surname>Ren</surname><given-names>Shunxiang</given-names></name><name><surname>Wang</surname><given-names>Xingmin</given-names></name></person-group><article-title>A taxonomic review of the genus <italic><tp:taxon-name><tp:taxon-name-part taxon-name-part-type="genus">Horniolus</tp:taxon-name-part></tp:taxon-name></italic> Weise from China, with description of a new species (<tp:taxon-name><tp:taxon-name-part taxon-name-part-type="order">Coleoptera</tp:taxon-name-part></tp:taxon-name>, <tp:taxon-name><tp:taxon-name-part taxon-name-part-type="family">Coccinellidae</tp:taxon-name-part></tp:taxon-name>)</article-title><source>Zookeys</source><day>11</day><month>10</month><year>2016</year><volume>2016</volume><issue>623</issue><fpage>105</fpage><lpage>123</lpage><pub-id pub-id-type="doi">10.3897/zookeys.623.10191</pub-id></mixed-citation></tp:treatment-meta><tp:nomenclature><tp:taxon-name>
              <tp:taxon-name-part taxon-name-part-type="genus">Horniolus</tp:taxon-name-part>
              <tp:taxon-name-part taxon-name-part-type="species">fortunatus</tp:taxon-name-part>
            </tp:taxon-name><tp:taxon-authority>(Lewis, 1896)</tp:taxon-authority><xref ref-type="fig" rid="F4">Figs 4</xref><xref ref-type="fig" rid="F7">, 7</xref><tp:nomenclature-citation-list><tp:nomenclature-citation><tp:taxon-name>
                  <tp:taxon-name-part taxon-name-part-type="genus">Scymnus</tp:taxon-name-part> <tp:taxon-name-part taxon-name-part-type="species">fortunatus</tp:taxon-name-part></tp:taxon-name><comment>Lewis, 1896: 38; <xref ref-type="bibr" rid="B26">Ohta 1929</xref>: 10.</comment></tp:nomenclature-citation><tp:nomenclature-citation><tp:taxon-name>
                  <tp:taxon-name-part taxon-name-part-type="genus">Scymnus</tp:taxon-name-part> (<tp:taxon-name-part taxon-name-part-type="subgenus">Scymnus</tp:taxon-name-part>) <tp:taxon-name-part taxon-name-part-type="species">fortunatus</tp:taxon-name-part></tp:taxon-name><comment>: <xref ref-type="bibr" rid="B21">Mader 1955</xref>: 939.</comment></tp:nomenclature-citation><tp:nomenclature-citation><tp:taxon-name>
                  <tp:taxon-name-part taxon-name-part-type="genus">Scymnus</tp:taxon-name-part> (<tp:taxon-name-part taxon-name-part-type="subgenus">Pullus</tp:taxon-name-part>) <tp:taxon-name-part taxon-name-part-type="species">fortunatus</tp:taxon-name-part></tp:taxon-name><comment>: <xref ref-type="bibr" rid="B15">Kamiya 1961</xref>: 308.</comment></tp:nomenclature-citation><tp:nomenclature-citation><tp:taxon-name>
                  <tp:taxon-name-part taxon-name-part-type="genus">Horniolus</tp:taxon-name-part> <tp:taxon-name-part taxon-name-part-type="species">fortunatus</tp:taxon-name-part></tp:taxon-name><comment>: <xref ref-type="bibr" rid="B22">Miyatake 1963</xref>: 8; <xref ref-type="bibr" rid="B16">Kamiya 1966</xref>: 71; <xref ref-type="bibr" rid="B34">Sasaji 1971</xref>: 118; <xref ref-type="bibr" rid="B39">Wei et al. 1985</xref>: 67; <xref ref-type="bibr" rid="B28">Pang et al. 2004</xref>: 89; <xref ref-type="bibr" rid="B18">Kovář 2007</xref>: 579.</comment></tp:nomenclature-citation></tp:nomenclature-citation-list></tp:nomenclature><tp:treatment-sec sec-type="diagnosis" id="SECID0EFKAG"><title>Diagnosis.</title><p>This species closely resembles <italic><tp:taxon-name><tp:taxon-name-part taxon-name-part-type="genus">Horniolus</tp:taxon-name-part> <tp:taxon-name-part taxon-name-part-type="species">dispar</tp:taxon-name-part></tp:taxon-name></italic> Weise in elytral pattern and male genitalia, but can be distinguished from it by having dark brown pronotum with black marking (Fig. <xref ref-type="fig" rid="F4">4a</xref>) and the penis guide distinctly shorter than paremeres (<xref ref-type="bibr" rid="B34">Sasaji 1971</xref>).</p></tp:treatment-sec><tp:treatment-sec sec-type="description" id="SECID0E4KAG"><title>Description.</title><p>
              <abbrev xmlns:xlink="http://www.w3.org/1999/xlink" xlink:title="total length, from apical margin of clypeus to apex of elytra" id="ABBRID0EDLAG" xlink:type="simple">TL</abbrev>: 2.83 mm, <abbrev xmlns:xlink="http://www.w3.org/1999/xlink" xlink:title="total width, across both elytra at widest part" id="ABBRID0EHLAG" xlink:type="simple">TW</abbrev>: 1.91 mm, <abbrev xmlns:xlink="http://www.w3.org/1999/xlink" xlink:title="total height, at highest part of elytra in lateral view" id="ABBRID0ELLAG" xlink:type="simple">TH</abbrev>: 1.24 mm, <abbrev xmlns:xlink="http://www.w3.org/1999/xlink" xlink:title="total length, from apical margin of clypeus to apex of elytra" id="ABBRID0EPLAG" xlink:type="simple">TL</abbrev>/<abbrev xmlns:xlink="http://www.w3.org/1999/xlink" xlink:title="total width, across both elytra at widest part" id="ABBRID0ETLAG" xlink:type="simple">TW</abbrev>: 1.48, <abbrev xmlns:xlink="http://www.w3.org/1999/xlink" xlink:title="pronotal length, from the middle of anterior margin to the base of pronotum" id="ABBRID0EXLAG" xlink:type="simple">PL</abbrev>/<abbrev xmlns:xlink="http://www.w3.org/1999/xlink" xlink:title="pronotal width at widest part" id="ABBRID0E2LAG" xlink:type="simple">PW</abbrev>: 0.53, <abbrev xmlns:xlink="http://www.w3.org/1999/xlink" xlink:title="elytral length, along suture from base to apex including scutellum" id="ABBRID0E6LAG" xlink:type="simple">EL</abbrev>/<abbrev xmlns:xlink="http://www.w3.org/1999/xlink" xlink:title="elytral width, equal to TW" id="ABBRID0EDMAG" xlink:type="simple">EW</abbrev>: 1.08, <abbrev xmlns:xlink="http://www.w3.org/1999/xlink" xlink:title="head width, at widest part including eyes" id="ABBRID0EHMAG" xlink:type="simple">HW</abbrev>/<abbrev xmlns:xlink="http://www.w3.org/1999/xlink" xlink:title="pronotal width at widest part" id="ABBRID0ELMAG" xlink:type="simple">PW</abbrev>: 0.63, <abbrev xmlns:xlink="http://www.w3.org/1999/xlink" xlink:title="pronotal width at widest part" id="ABBRID0EPMAG" xlink:type="simple">PW</abbrev>/<abbrev xmlns:xlink="http://www.w3.org/1999/xlink" xlink:title="elytral width, equal to TW" id="ABBRID0ETMAG" xlink:type="simple">EW</abbrev>: 0.75.</p><p>Body elongate oval, slightly convex, dorsum covered with white pubescence (Fig. <xref ref-type="fig" rid="F4">4a–c</xref>). Head, antennae and mouthparts dark brown. Pronotum dark brown with black marking at middle. Scutellum black. Elytra black with four reddish brown, transverse spots, first pair distinctly sinuated, located before middle in anterior half; second pair smaller, constricted medially, located apical ¼ length of elytra. Prothoracic hypomeron dark brown. Prosternum dark brown to black. Mesoventrite, metaventrite and elytral epipleura black. Legs dark brown.</p><p>Head with fine frontal punctures, slightly larger than eye facets, 1.0–2.0 diameters apart. Eyes finely faceted, interocular distance 0.54 times head width. Pronotal punctures as large as those on frons, 1.0–2.0 diameters apart. Surface of elytra with punctures larger than those on pronotum, separated by 2.0–3.0 diameters. Prosternal carinae Y-shaped with stem 1/7 as long as arm, arms narrowly separated. Abdominal postcoxal lines strongly recurved and complete laterally (Fig. <xref ref-type="fig" rid="F4">4d</xref>), reaching 5/6 length of abdominal ventrite 1, area enclosed by lines coarsely and sparsely punctate, broadly smooth along line.</p><p>Male genitalia not studied in the present paper. According to the descriptions and illustrations given by <xref ref-type="bibr" rid="B34">Sasaji (1971</xref>: 118), the penis is stout and distinctly convergent apically; penis capsule with long inner arm and short outer arm; apex of penis simple without membranous appendage; tegmen stout with penis guide boat-shaped, widest at base, then tapering gradually to pointed apex in ventral view; parameres strongly curved at base, longer than penis guide, sparsely covered with long setae at apices.</p><p>Female externally similar to male except for sexual characters. Abdominal ventrite 5 with apex rounded. Coxites triangular, elongated, outer and inner margins almost straight, tapering to blunt apices, each with dense, long terminal setae (Fig. <xref ref-type="fig" rid="F4">4e</xref>). Spermatheca tubular, long and intricately coiled (Fig. <xref ref-type="fig" rid="F4">4e</xref>).</p></tp:treatment-sec><tp:treatment-sec sec-type="material" id="SECID0ETNAG"><title>Material examined.</title><p>
              <bold>CHINA: Shaanxi</bold>: 1♀, Ningqiang County, <named-content xmlns:xlink="http://www.w3.org/1999/xlink" content-type="dwc:verbatimCoordinates" xlink:type="simple"><named-content content-type="geo-json" specific-use="{&#34;type&#34;:&#34;Point&#34;,&#34;coordinates&#34;:[106.241000,32.833000]}" id="NCID0E5NAG" xlink:type="simple">32°49.98'N, 106°14.46'E</named-content></named-content>, ca 850 m, 7. VI. 1982, Collecter unknown (<abbrev xmlns:xlink="http://www.w3.org/1999/xlink" content-type="institution" xlink:title="Department of Entomology, South China Agricultural University, Guangzhou, China" id="ABBRID0EDOAG" xlink:type="simple">SCAU</abbrev>).</p></tp:treatment-sec><tp:treatment-sec sec-type="distribution" id="SECID0EIOAG"><title>Distribution.</title><p>China (Shaanxi); Japan.</p></tp:treatment-sec><tp:treatment-sec sec-type="remarks" id="SECID0ENOAG"><title>Remarks.</title><p>This species has variable pronotal colouration (<xref ref-type="bibr" rid="B22">Miyatake 1963</xref>). <xref ref-type="bibr" rid="B20">Lewis (1896)</xref> described this species in the genus <italic><tp:taxon-name><tp:taxon-name-part taxon-name-part-type="genus">Scymnus</tp:taxon-name-part></tp:taxon-name></italic> Kugelann based on only one specimen from Japan. In his original description, Lewis found a Ceylonese species which closely resembled this species. <xref ref-type="bibr" rid="B26">Ohta (1929)</xref> listed this species under <italic><tp:taxon-name><tp:taxon-name-part taxon-name-part-type="genus">Scymnus</tp:taxon-name-part></tp:taxon-name></italic> (s. str.) <!--PageBreak-->without examining any specimens, and this treatment was followed by <xref ref-type="bibr" rid="B21">Mader (1955)</xref>. <xref ref-type="bibr" rid="B15">Kamiya (1961)</xref> assigned this species to the subgenus <tp:taxon-name><tp:taxon-name-part taxon-name-part-type="genus">Scymnus</tp:taxon-name-part> (<tp:taxon-name-part taxon-name-part-type="subgenus">Pullus</tp:taxon-name-part>)</tp:taxon-name> Mulsant due to the complete abdominal postcoxal line. He also indicated the peculiar character of prosternal carinae and described the male genitalia.</p></tp:treatment-sec><tp:treatment-sec><!--Section generated to contain objects referenced in tp:taxon-treatment.--><fig id="F4" position="float" orientation="portrait"><label>Figure 4.</label><caption><p>
          <italic><tp:taxon-name><tp:taxon-name-part taxon-name-part-type="genus">Horniolus</tp:taxon-name-part> <tp:taxon-name-part taxon-name-part-type="species">fortunatus</tp:taxon-name-part></tp:taxon-name></italic> (Lewis): <bold>a</bold> dorsal view <bold>b</bold> frontal view <bold>c</bold> lateral view <bold>d</bold> abdomen <bold>e</bold> female genitalia. Scale bars: 1 mm (<bold>a–c</bold>), 0.5 mm (<bold>d–e</bold>).</p></caption><graphic xmlns:xlink="http://www.w3.org/1999/xlink" xlink:href="zookeys-623-105-g004.jpg" position="float" orientation="portrait" xlink:type="simple" id="oo_106053.jpg"/></fig><fig id="F7" position="float" orientation="portrait"><label>Figure 7.</label><caption><p>Distribution map. <italic><tp:taxon-name><tp:taxon-name-part taxon-name-part-type="genus">Horniolus</tp:taxon-name-part> <tp:taxon-name-part taxon-name-part-type="species">novempunctatus</tp:taxon-name-part></tp:taxon-name></italic> Miyatake (■); <italic><tp:taxon-name><tp:taxon-name-part taxon-name-part-type="genus">Horniolus</tp:taxon-name-part> <tp:taxon-name-part taxon-name-part-type="species">hainanensis</tp:taxon-name-part></tp:taxon-name></italic> Chen &amp; Ren, sp. n. (▲); <italic><tp:taxon-name><tp:taxon-name-part taxon-name-part-type="genus">Horniolus</tp:taxon-name-part> <tp:taxon-name-part taxon-name-part-type="species">fortunatus</tp:taxon-name-part></tp:taxon-name></italic> (Lewis) (◆); <italic><tp:taxon-name><tp:taxon-name-part taxon-name-part-type="genus">Horniolus</tp:taxon-name-part> <tp:taxon-name-part taxon-name-part-type="species">hisamatsui</tp:taxon-name-part></tp:taxon-name></italic> Miyatake (●); <italic><tp:taxon-name><tp:taxon-name-part taxon-name-part-type="genus">Horniolus</tp:taxon-name-part> <tp:taxon-name-part taxon-name-part-type="species">sonduongensis</tp:taxon-name-part></tp:taxon-name></italic> Hoàng (★).</p></caption><graphic xmlns:xlink="http://www.w3.org/1999/xlink" xlink:href="zookeys-623-105-g007.jpg" position="float" orientation="portrait" xlink:type="simple" id="oo_106056.jpg"/></fig></tp:treatment-sec><ref-list><ref id="B26"><mixed-citation xmlns:xlink="http://www.w3.org/1999/xlink" xlink:type="simple">
          <person-group><name name-style="western"><surname>Ohta</surname><given-names>Y</given-names></name></person-group> (<year>1929</year>) <article-title>Scymninen Japans.</article-title> <source><tp:taxon-name><tp:taxon-name-part taxon-name-part-type="class">Insecta</tp:taxon-name-part></tp:taxon-name> Matsumurana</source> <volume>4</volume>(<issue>1–2</issue>): <fpage>1</fpage>–<lpage>16</lpage>.</mixed-citation></ref><ref id="B21"><mixed-citation xmlns:xlink="http://www.w3.org/1999/xlink" xlink:type="simple">
          <person-group><name name-style="western"><surname>Mader</surname><given-names>L</given-names></name></person-group> (<year>1955</year>) <article-title>Evidenz der palaearktischen Coccinelliden und ihrer Aberrationen in Wort und Bild. II Teil.</article-title> <source>Entomologische Arbeiten aus dem Museum G. Frey Tutzing bei Muenchen</source> <volume>6</volume>: <fpage>764</fpage>–<lpage>1035</lpage>.</mixed-citation></ref><ref id="B15"><mixed-citation xmlns:xlink="http://www.w3.org/1999/xlink" xlink:type="simple">
          <person-group><name name-style="western"><surname>Kamiya</surname><given-names>H</given-names></name></person-group> (<year>1961</year>) <article-title>A revision of the tribe <tp:taxon-name><tp:taxon-name-part taxon-name-part-type="tribe">Scymnini</tp:taxon-name-part></tp:taxon-name> from Japan and the Loochoos (<tp:taxon-name><tp:taxon-name-part taxon-name-part-type="order">Coleoptera</tp:taxon-name-part></tp:taxon-name>: <tp:taxon-name><tp:taxon-name-part taxon-name-part-type="family">Coccinellidae</tp:taxon-name-part></tp:taxon-name>): Part II. Genus <tp:taxon-name><tp:taxon-name-part taxon-name-part-type="genus">Scymnus</tp:taxon-name-part> (<tp:taxon-name-part taxon-name-part-type="infraspecific-rank">Subgenus</tp:taxon-name-part> <tp:taxon-name-part taxon-name-part-type="subgenus">Pullus</tp:taxon-name-part>)</tp:taxon-name>.</article-title> <source>Journal of the Faculty of Agriculture, Kyushu University</source> <volume>11</volume>(<issue>3</issue>): <fpage>303</fpage>–<lpage>330</lpage>.</mixed-citation></ref><ref id="B22"><mixed-citation xmlns:xlink="http://www.w3.org/1999/xlink" xlink:type="simple">
          <person-group><name name-style="western"><surname>Miyatake</surname><given-names>M</given-names></name></person-group> (<year>1963</year>) <article-title>The genus <italic><tp:taxon-name><tp:taxon-name-part taxon-name-part-type="genus">Horniolus</tp:taxon-name-part></tp:taxon-name></italic> Weise of Japan and the Ryukyu Islands (<tp:taxon-name><tp:taxon-name-part taxon-name-part-type="order">Coleoptera</tp:taxon-name-part></tp:taxon-name>: <tp:taxon-name><tp:taxon-name-part taxon-name-part-type="family">Coccinellidae</tp:taxon-name-part></tp:taxon-name>).</article-title> <source>Transactions of the Shikoku Entomological Society</source> <volume>8</volume>(<issue>1</issue>): <fpage>6</fpage>–<lpage>12</lpage>.</mixed-citation></ref><ref id="B16"><mixed-citation xmlns:xlink="http://www.w3.org/1999/xlink" xlink:type="simple">
          <person-group><name name-style="western"><surname>Kamiya</surname><given-names>H</given-names></name></person-group> (<year>1966</year>) <article-title>On the <tp:taxon-name><tp:taxon-name-part taxon-name-part-type="family">Coccinellidae</tp:taxon-name-part></tp:taxon-name> attacking the scale insects and mites in Japan and the Ryukyus.</article-title> <source>Mushi</source> <volume>39</volume>(<issue>7</issue>): <fpage>65</fpage>–<lpage>93</lpage>.</mixed-citation></ref><ref id="B34"><mixed-citation xmlns:xlink="http://www.w3.org/1999/xlink" xlink:type="simple">
          <person-group><name name-style="western"><surname>Sasaji</surname><given-names>H</given-names></name></person-group> (<year>1971</year>) <source>Fauna Japonica: <tp:taxon-name><tp:taxon-name-part taxon-name-part-type="family">Coccinellidae</tp:taxon-name-part></tp:taxon-name> (<tp:taxon-name><tp:taxon-name-part taxon-name-part-type="class">Insecta</tp:taxon-name-part></tp:taxon-name>: <tp:taxon-name><tp:taxon-name-part taxon-name-part-type="order">Coleoptera</tp:taxon-name-part></tp:taxon-name>).</source> <publisher-name>Academic Press of Japan</publisher-name>, <publisher-loc>Tokyo</publisher-loc>, <size units="page">340 pp</size>.</mixed-citation></ref><ref id="B39"><mixed-citation xmlns:xlink="http://www.w3.org/1999/xlink" xlink:type="simple">
          <person-group><name name-style="western"><surname>Wei</surname><given-names>JH</given-names></name><name name-style="western"><surname>Ran</surname><given-names>RB</given-names></name><name name-style="western"><surname>Wang</surname><given-names>CS</given-names></name><name name-style="western"><surname>Guo</surname><given-names>ZX</given-names></name><name name-style="western"><surname>He</surname><given-names>JY</given-names></name><name name-style="western"><surname>Dan</surname><given-names>YP</given-names></name></person-group> (<year>1985</year>) <source><tp:taxon-name><tp:taxon-name-part taxon-name-part-type="order">Coleoptera</tp:taxon-name-part></tp:taxon-name>: <tp:taxon-name><tp:taxon-name-part taxon-name-part-type="family">Coccinellidae</tp:taxon-name-part></tp:taxon-name>. Economic Entomology of Shaanxi Province.</source> <publisher-name>Shaanxi Science Press</publisher-name>, <publisher-loc>Xi’an</publisher-loc>, <size units="page">97 pp</size>. <comment>[In Chinese]</comment></mixed-citation></ref><ref id="B28"><mixed-citation xmlns:xlink="http://www.w3.org/1999/xlink" xlink:type="simple">
          <person-group><name name-style="western"><surname>Pang</surname><given-names>H</given-names></name><name name-style="western"><surname>Ren</surname><given-names>SX</given-names></name><name name-style="western"><surname>Zeng</surname><given-names>T</given-names></name><name name-style="western"><surname>Pang</surname><given-names>XF</given-names></name></person-group> (<year>2004</year>) <source>Biodiversity and their utilization of <tp:taxon-name><tp:taxon-name-part taxon-name-part-type="family">Coccinellidae</tp:taxon-name-part></tp:taxon-name> in China.</source> <publisher-name>Science and Technology Press of Guangdong</publisher-name>, <publisher-loc>Guangzhou</publisher-loc>, <size units="page">168 pp</size>. [In Chinese]</mixed-citation></ref><ref id="B18"><mixed-citation xmlns:xlink="http://www.w3.org/1999/xlink" xlink:type="simple">
          <person-group><name name-style="western"><surname>Kovář</surname><given-names>I</given-names></name></person-group> (<year>2007</year>) <article-title>New nomenclatorial and taxonomic acts and comments. <tp:taxon-name><tp:taxon-name-part taxon-name-part-type="family">Coccinellidae</tp:taxon-name-part></tp:taxon-name>.</article-title> In: <person-group><name name-style="western"><surname>Löbl</surname><given-names>I</given-names></name><name name-style="western"><surname>Smetana</surname><given-names>A</given-names></name></person-group> (<role>Eds</role>) <issue-title>Catalogue of Palaearctic Coleoptera, Volume 4.</issue-title> <source>Apollo Books, Stenstrup, 71–73</source>, <fpage>568</fpage>–<lpage>631</lpage>.</mixed-citation></ref><ref id="B20"><mixed-citation xmlns:xlink="http://www.w3.org/1999/xlink" xlink:type="simple">
          <person-group><name name-style="western"><surname>Lewis</surname><given-names>FLS</given-names></name></person-group> (<year>1896</year>) <article-title>IV. On the <tp:taxon-name><tp:taxon-name-part taxon-name-part-type="family">Coccinellidae</tp:taxon-name-part></tp:taxon-name> of Japan.</article-title> <source>Journal of Natural History</source> <volume>17</volume>: <fpage>22</fpage>–<lpage>41</lpage>. doi: <ext-link xlink:type="simple" ext-link-type="doi" xlink:href="10.1080/00222939608680319">10.1080/00222939608680319</ext-link></mixed-citation></ref></ref-list></tp:taxon-treatment>
