# Supplementary material for: A taxonomic review of the genus Horniolus Weise from China, with description of a new species (Coleoptera, Coccinellidae)
Source: Zookeys. 2016 Oct 11;(623):105–23. doi: 10.3897/zookeys.623.10191 (PMC5096399; doi:10.3897/zookeys.623.10191)
Supplement: XML Treatment for Horniolus hisamatsui [file zookeys.623.10191-treatment5.xml]

<!DOCTYPE tp:taxon-treatment
  PUBLIC "-//TaxonX//DTD Taxonomic Treatment Publishing DTD v0 20100105//EN" "tax-treatment-NSO.dtd">
<tp:taxon-treatment xmlns:tp="http://www.plazi.org/taxpub"><tp:treatment-meta><kwd-group><label>Taxon classification</label><kwd><named-content content-type="kingdom">Animalia</named-content></kwd><kwd><named-content content-type="order">Coleoptera</named-content></kwd><kwd><named-content content-type="family">Coccinellidae</named-content></kwd></kwd-group><mixed-citation publication-type="journal"><person-group><name><surname>Chen</surname><given-names>Xiaosheng</given-names></name><name><surname>Xie</surname><given-names>Xiufeng</given-names></name><name><surname>Ren</surname><given-names>Shunxiang</given-names></name><name><surname>Wang</surname><given-names>Xingmin</given-names></name></person-group><article-title>A taxonomic review of the genus <italic><tp:taxon-name><tp:taxon-name-part taxon-name-part-type="genus">Horniolus</tp:taxon-name-part></tp:taxon-name></italic> Weise from China, with description of a new species (<tp:taxon-name><tp:taxon-name-part taxon-name-part-type="order">Coleoptera</tp:taxon-name-part></tp:taxon-name>, <tp:taxon-name><tp:taxon-name-part taxon-name-part-type="family">Coccinellidae</tp:taxon-name-part></tp:taxon-name>)</article-title><source>Zookeys</source><day>11</day><month>10</month><year>2016</year><volume>2016</volume><issue>623</issue><fpage>105</fpage><lpage>123</lpage><pub-id pub-id-type="doi">10.3897/zookeys.623.10191</pub-id></mixed-citation></tp:treatment-meta><tp:nomenclature><tp:taxon-name>
              <tp:taxon-name-part taxon-name-part-type="genus">Horniolus</tp:taxon-name-part>
              <tp:taxon-name-part taxon-name-part-type="species">hisamatsui</tp:taxon-name-part>
            </tp:taxon-name><tp:taxon-authority>Miyatake, 1976</tp:taxon-authority><xref ref-type="fig" rid="F5">Figs 5</xref><xref ref-type="fig" rid="F7">, 7</xref><!--PageBreak--><tp:nomenclature-citation-list><tp:nomenclature-citation><tp:taxon-name>
                  <tp:taxon-name-part taxon-name-part-type="genus">Horniolus</tp:taxon-name-part> <tp:taxon-name-part taxon-name-part-type="species">hisamatsui</tp:taxon-name-part></tp:taxon-name><comment>Miyatake, 1976: 29; <xref ref-type="bibr" rid="B27">Pang and Gordon 1986</xref>: 187; <xref ref-type="bibr" rid="B42">Yu and Lau 2001</xref>: 152; <xref ref-type="bibr" rid="B4">Canepari 2003</xref>: 262; <xref ref-type="bibr" rid="B28">Pang et al. 2004</xref>: 89; <xref ref-type="bibr" rid="B18">Kovář 2007</xref>: 579; <xref ref-type="bibr" rid="B33">Ren et al. 2009</xref>: 58.</comment></tp:nomenclature-citation></tp:nomenclature-citation-list></tp:nomenclature><tp:treatment-sec sec-type="diagnosis" id="SECID0EQSAG"><title>Diagnosis.</title><p>This species is similar to <italic><tp:taxon-name><tp:taxon-name-part taxon-name-part-type="genus">Horniolus</tp:taxon-name-part> <tp:taxon-name-part taxon-name-part-type="species">vietnamicus</tp:taxon-name-part></tp:taxon-name></italic> Miyatake in general appearance and male genitalia, but can be distinguished from it by the first pair of elytral spots with hind margin deeply emarginated at middle (Fig. <xref ref-type="fig" rid="F5">5a, d</xref>) and penis guide shorter than parameres (Fig. <xref ref-type="fig" rid="F5">5l</xref>). In <italic><tp:taxon-name><tp:taxon-name-part taxon-name-part-type="genus">Horniolus</tp:taxon-name-part> <tp:taxon-name-part taxon-name-part-type="species">vietnamicus</tp:taxon-name-part></tp:taxon-name></italic>, the first pair of elytral spots has straight hind margins and penis guide is as long as parameres.</p></tp:treatment-sec><tp:treatment-sec sec-type="description" id="SECID0ESTAG"><title>Description.</title><p>
              <abbrev xmlns:xlink="http://www.w3.org/1999/xlink" xlink:title="total length, from apical margin of clypeus to apex of elytra" id="ABBRID0EYTAG" xlink:type="simple">TL</abbrev>: 2.19–2.72 mm, <abbrev xmlns:xlink="http://www.w3.org/1999/xlink" xlink:title="total width, across both elytra at widest part" id="ABBRID0E3TAG" xlink:type="simple">TW</abbrev>: 1.51–1.94 mm, <abbrev xmlns:xlink="http://www.w3.org/1999/xlink" xlink:title="total height, at highest part of elytra in lateral view" id="ABBRID0EAUAG" xlink:type="simple">TH</abbrev>: 1.02–1.22 mm, <abbrev xmlns:xlink="http://www.w3.org/1999/xlink" xlink:title="total length, from apical margin of clypeus to apex of elytra" id="ABBRID0EEUAG" xlink:type="simple">TL</abbrev>/<abbrev xmlns:xlink="http://www.w3.org/1999/xlink" xlink:title="total width, across both elytra at widest part" id="ABBRID0EIUAG" xlink:type="simple">TW</abbrev>: 1.40–1.45, <abbrev xmlns:xlink="http://www.w3.org/1999/xlink" xlink:title="pronotal length, from the middle of anterior margin to the base of pronotum" id="ABBRID0EMUAG" xlink:type="simple">PL</abbrev>/<abbrev xmlns:xlink="http://www.w3.org/1999/xlink" xlink:title="pronotal width at widest part" id="ABBRID0EQUAG" xlink:type="simple">PW</abbrev>: 0.52–0.54, <abbrev xmlns:xlink="http://www.w3.org/1999/xlink" xlink:title="elytral length, along suture from base to apex including scutellum" id="ABBRID0EUUAG" xlink:type="simple">EL</abbrev>/<abbrev xmlns:xlink="http://www.w3.org/1999/xlink" xlink:title="elytral width, equal to TW" id="ABBRID0EYUAG" xlink:type="simple">EW</abbrev>: 1.04–1.09, <abbrev xmlns:xlink="http://www.w3.org/1999/xlink" xlink:title="head width, at widest part including eyes" id="ABBRID0E3UAG" xlink:type="simple">HW</abbrev>/<abbrev xmlns:xlink="http://www.w3.org/1999/xlink" xlink:title="pronotal width at widest part" id="ABBRID0EAVAG" xlink:type="simple">PW</abbrev>: 0.64–0.66, <abbrev xmlns:xlink="http://www.w3.org/1999/xlink" xlink:title="pronotal width at widest part" id="ABBRID0EEVAG" xlink:type="simple">PW</abbrev>/<abbrev xmlns:xlink="http://www.w3.org/1999/xlink" xlink:title="elytral width, equal to TW" id="ABBRID0EIVAG" xlink:type="simple">EW</abbrev>: 0.74–0.76.</p><p>Body elongate oval, slightly convex, dorsum covered with white pubescence (Fig. <xref ref-type="fig" rid="F5">5a–f</xref>). Head, antennae and mouthparts reddish brown. Pronotum reddish brown. Scutellum dark brown. Elytra black with 4 yellowish brown, transverse spots, first pair of spots with anterior margins sinuated, hind margins deeply emarginated at middle, located behind middle in anterior half; second pair smaller, comma-shaped, located at apical ¼ length of elytra. Prothoracic hypomeron and prosternum reddish brown. Mesoventrite, metaventrite and elytral epipleura reddish brown. Legs brown.</p><p>Head with fine frontal punctures, as large as eye facets, 1.0–2.0 diameter apart. Eyes finely faceted, interocular distance 0.48 times head width. Pronotal punctures larger than those on frons, 1.0–2.0 diameters apart. Surface of elytra with punctures slightly larger than those on pronotum, separated by 2.0–3.0 diameters. Prosternal carinae Y-shaped with stem approximately ⅓ as long as arm, arms broadly separated. Abdominal postcoxal lines strongly recurved and complete laterally (Fig. <xref ref-type="fig" rid="F5">5h</xref>), reaching ¾ length of abdominal ventrite 1, area enclosed by lines coarsely punctate, broadly smooth along line. Abdominal ventrite 5 in male with apex truncate.</p><p>Male genitalia. Penis stout, evenly curved (Fig. <xref ref-type="fig" rid="F5">5i</xref>); penis capsule with long inner arm and indistinct outer arm; apex of penis slightly expanded with membranous appendage (Fig. <xref ref-type="fig" rid="F5">5j</xref>). Tegmen stout (Fig. <xref ref-type="fig" rid="F5">5k–l</xref>) with penis guide parallel-sided at basal half, widest at middle in ventral view (Fig. <xref ref-type="fig" rid="F5">5k</xref>); in lateral view, penis guide robust at basal ⅔ length, then abruptly narrowed in apical ¼<sup>th</sup> and produced into a sickle-shaped, acutely pointed apex (Fig. <xref ref-type="fig" rid="F5">5l</xref>). Parameres narrowed toward apex, longer than penis guide, densely covered with long setae at apices and inner side (Fig. <xref ref-type="fig" rid="F5">5l</xref>).</p><!--PageBreak--><p>Female externally similar to male but with abdominal ventrite 5 rounded apically.</p></tp:treatment-sec><tp:treatment-sec sec-type="type material" id="SECID0EWWAG"><title>Type material.</title><p>
              <bold>Holotype</bold>: female, Victoria Peak, Hong Kong, [<named-content xmlns:xlink="http://www.w3.org/1999/xlink" content-type="dwc:verbatimCoordinates" xlink:type="simple"><named-content content-type="geo-json" specific-use="{&#34;type&#34;:&#34;Point&#34;,&#34;coordinates&#34;:[114.145500,22.275833]}" id="NCID0EBXAG" xlink:type="simple">22°16.55'N, 114°8.73'E</named-content></named-content>], 29. IV. 1969, S. Hisamatsu leg (<abbrev xmlns:xlink="http://www.w3.org/1999/xlink" content-type="institution" xlink:title="Entomological Laboratory, Ehime University, Matsuyama, Japan" id="ABBRID0EGXAG" xlink:type="simple">ELEU</abbrev>, Fig. <xref ref-type="fig" rid="F5">5g</xref>).</p></tp:treatment-sec><tp:treatment-sec sec-type="material" id="SECID0EPXAG"><title>Other material examined.</title><p>
              <bold>CHINA: Guangdong</bold>: 1♂, Shimentai National Nature Reserve, Yangqiu Mountains, <named-content xmlns:xlink="http://www.w3.org/1999/xlink" content-type="dwc:verbatimCoordinates" xlink:type="simple"><named-content content-type="geo-json" specific-use="{&#34;type&#34;:&#34;Point&#34;,&#34;coordinates&#34;:[113.292333,24.269500]}" id="NCID0E1XAG" xlink:type="simple">24°16.17'N, 113°17.54'E</named-content></named-content>, ca 500 m, 6.X.2004, Wang XM leg. 2♂, South Subtropical Crops Research Institute, Zhanjiang City, <named-content xmlns:xlink="http://www.w3.org/1999/xlink" content-type="dwc:verbatimCoordinates" xlink:type="simple"><named-content content-type="geo-json" specific-use="{&#34;type&#34;:&#34;Point&#34;,&#34;coordinates&#34;:[110.274167,21.163000]}" id="NCID0ECYAG" xlink:type="simple">21°09.78'N, 110°16.45'E</named-content></named-content>, ca 10 m, II. 2012, He YB leg. <bold>Hainan</bold>: 1♂, Yajia, Bawangling National Nature Reserve, <named-content xmlns:xlink="http://www.w3.org/1999/xlink" content-type="dwc:verbatimCoordinates" xlink:type="simple"><named-content content-type="geo-json" specific-use="{&#34;type&#34;:&#34;Point&#34;,&#34;coordinates&#34;:[109.151333,19.073500]}" id="NCID0EMYAG" xlink:type="simple">19°04.41'N, 109°09.08'E</named-content></named-content>, ca 970 m, VIII.1995, Peng ZQ leg. 1♂, Tongza, <named-content xmlns:xlink="http://www.w3.org/1999/xlink" content-type="dwc:verbatimCoordinates" xlink:type="simple"><named-content content-type="geo-json" specific-use="{&#34;type&#34;:&#34;Point&#34;,&#34;coordinates&#34;:[109.674833,18.903667]}" id="NCID0EUYAG" xlink:type="simple">18°54.22'N, 109°40.49'E</named-content></named-content>, ca 470 m, VIII. 1995, Peng ZQ leg. 2♂, Bawangling National Nature Reserve, <named-content xmlns:xlink="http://www.w3.org/1999/xlink" content-type="dwc:verbatimCoordinates" xlink:type="simple"><named-content content-type="geo-json" specific-use="{&#34;type&#34;:&#34;Point&#34;,&#34;coordinates&#34;:[109.106333,19.091500]}" id="NCID0E3YAG" xlink:type="simple">19°05.49'N, 109°06.38'E</named-content></named-content>, ca 260m,5. V. 2005, Wang XM leg. 1♂1♀, Baoting County, <named-content xmlns:xlink="http://www.w3.org/1999/xlink" content-type="dwc:verbatimCoordinates" xlink:type="simple"><named-content content-type="geo-json" specific-use="{&#34;type&#34;:&#34;Point&#34;,&#34;coordinates&#34;:[109.692167,18.624500]}" id="NCID0EEZAG" xlink:type="simple">18°37.47'N, 109°41.53'E</named-content></named-content>, ca 70 m, 21.VII.1996, Peng ZQ leg. 1♀, Limushan National Forest Park, <named-content xmlns:xlink="http://www.w3.org/1999/xlink" content-type="dwc:verbatimCoordinates" xlink:type="simple"><named-content content-type="geo-json" specific-use="{&#34;type&#34;:&#34;Point&#34;,&#34;coordinates&#34;:[109.800500,19.234167]}" id="NCID0EMZAG" xlink:type="simple">19°14.05'N, 109°48.03'E</named-content></named-content>, ca 160 m, 22.VII.2006, Dong XL leg. 1♀, Wuzhishan National Nature <!--PageBreak-->Reserve, <named-content xmlns:xlink="http://www.w3.org/1999/xlink" content-type="dwc:verbatimCoordinates" xlink:type="simple"><named-content content-type="geo-json" specific-use="{&#34;type&#34;:&#34;Point&#34;,&#34;coordinates&#34;:[109.533000,18.784500]}" id="NCID0EWZAG" xlink:type="simple">18°47.07'N, 109°31.98'E</named-content></named-content>, ca 650m, 22. XI. 1991, Peng ZQ leg. 1♀, Wuzhishan National Nature Reserve, <named-content xmlns:xlink="http://www.w3.org/1999/xlink" content-type="dwc:verbatimCoordinates" xlink:type="simple"><named-content content-type="geo-json" specific-use="{&#34;type&#34;:&#34;Point&#34;,&#34;coordinates&#34;:[109.532833,18.784500]}" id="NCID0E5ZAG" xlink:type="simple">18°47.07'N, 109°31.97'E</named-content></named-content>, ca 700m, 3. V. 1996, Peng ZQ leg. 1♀, Yinggen Town, Qiongzhong County, <named-content xmlns:xlink="http://www.w3.org/1999/xlink" content-type="dwc:verbatimCoordinates" xlink:type="simple"><named-content content-type="geo-json" specific-use="{&#34;type&#34;:&#34;Point&#34;,&#34;coordinates&#34;:[109.830667,19.035000]}" id="NCID0EG1AG" xlink:type="simple">19°02.10'N, 109°49.84'E</named-content></named-content>, ca 200 m, 15. VII. 1999, Peng ZQ leg. <bold>Guangxi</bold>: 1♂, Pinglongshan, Fulong, Shangsi, <named-content xmlns:xlink="http://www.w3.org/1999/xlink" content-type="dwc:verbatimCoordinates" xlink:type="simple"><named-content content-type="geo-json" specific-use="{&#34;type&#34;:&#34;Point&#34;,&#34;coordinates&#34;:[107.946500,21.831333]}" id="NCID0EQ1AG" xlink:type="simple">21°49.88'N, 107°56.79'E</named-content></named-content>, ca 160m, 29. VII. 2005, Wang XM leg. <bold>Tibet</bold>: 1♀, Motuo County, Linzhi City, <named-content xmlns:xlink="http://www.w3.org/1999/xlink" content-type="dwc:verbatimCoordinates" xlink:type="simple"><named-content content-type="geo-json" specific-use="{&#34;type&#34;:&#34;Point&#34;,&#34;coordinates&#34;:[95.305500,29.321667]}" id="NCID0E11AG" xlink:type="simple">29°19.30'N, 95°18.33'E</named-content></named-content>, ca 760 m, 17. X. 2009, Chen XS leg. 2♂, Beibeng Village, Motuo County, <named-content xmlns:xlink="http://www.w3.org/1999/xlink" content-type="dwc:verbatimCoordinates" xlink:type="simple"><named-content content-type="geo-json" specific-use="{&#34;type&#34;:&#34;Point&#34;,&#34;coordinates&#34;:[95.176333,29.238500]}" id="NCID0EC2AG" xlink:type="simple">29°14.31'N, 95°10.58'E</named-content></named-content>, ca 800 m, 9. X. 2011, Huo LZ et al. leg (<abbrev xmlns:xlink="http://www.w3.org/1999/xlink" content-type="institution" xlink:title="Department of Entomology, South China Agricultural University, Guangzhou, China" id="ABBRID0EH2AG" xlink:type="simple">SCAU</abbrev>).</p></tp:treatment-sec><tp:treatment-sec sec-type="distribution" id="SECID0EM2AG"><title>Distribution.</title><p>China (Guangdong, Hong Kong, Hainan, Guangxi, Tibet); Nepal.</p></tp:treatment-sec><tp:treatment-sec><!--Section generated to contain objects referenced in tp:taxon-treatment.--><fig id="F5" position="float" orientation="portrait"><label>Figure 5.</label><caption><p>
          <italic><tp:taxon-name><tp:taxon-name-part taxon-name-part-type="genus">Horniolus</tp:taxon-name-part> <tp:taxon-name-part taxon-name-part-type="species">hisamatsui</tp:taxon-name-part></tp:taxon-name></italic> Miyatake: <bold>a–c</bold> female, holotype <bold>d–f</bold> male <bold>a, d</bold> dorsal view <bold>b, e</bold> frontal view <bold>c, f</bold> lateral view <bold>g</bold> labels of holotype <bold>h</bold> abdomen <bold>i</bold> penis <bold>j</bold> apex of penis <bold>k</bold> tegmen, ventral view <bold>l</bold> tegmen, lateral view. Scale bars: 1 mm (<bold>a–f</bold>), 0.5 mm (<bold>h–i</bold>), 0.2 mm (<bold>j–l</bold>).</p></caption><graphic xmlns:xlink="http://www.w3.org/1999/xlink" xlink:href="zookeys-623-105-g005.jpg" position="float" orientation="portrait" xlink:type="simple" id="oo_106054.jpg"/></fig><fig id="F7" position="float" orientation="portrait"><label>Figure 7.</label><caption><p>Distribution map. <italic><tp:taxon-name><tp:taxon-name-part taxon-name-part-type="genus">Horniolus</tp:taxon-name-part> <tp:taxon-name-part taxon-name-part-type="species">novempunctatus</tp:taxon-name-part></tp:taxon-name></italic> Miyatake (■); <italic><tp:taxon-name><tp:taxon-name-part taxon-name-part-type="genus">Horniolus</tp:taxon-name-part> <tp:taxon-name-part taxon-name-part-type="species">hainanensis</tp:taxon-name-part></tp:taxon-name></italic> Chen &amp; Ren, sp. n. (▲); <italic><tp:taxon-name><tp:taxon-name-part taxon-name-part-type="genus">Horniolus</tp:taxon-name-part> <tp:taxon-name-part taxon-name-part-type="species">fortunatus</tp:taxon-name-part></tp:taxon-name></italic> (Lewis) (◆); <italic><tp:taxon-name><tp:taxon-name-part taxon-name-part-type="genus">Horniolus</tp:taxon-name-part> <tp:taxon-name-part taxon-name-part-type="species">hisamatsui</tp:taxon-name-part></tp:taxon-name></italic> Miyatake (●); <italic><tp:taxon-name><tp:taxon-name-part taxon-name-part-type="genus">Horniolus</tp:taxon-name-part> <tp:taxon-name-part taxon-name-part-type="species">sonduongensis</tp:taxon-name-part></tp:taxon-name></italic> Hoàng (★).</p></caption><graphic xmlns:xlink="http://www.w3.org/1999/xlink" xlink:href="zookeys-623-105-g007.jpg" position="float" orientation="portrait" xlink:type="simple" id="oo_106056.jpg"/></fig></tp:treatment-sec><ref-list><ref id="B27"><mixed-citation xmlns:xlink="http://www.w3.org/1999/xlink" xlink:type="simple">
          <person-group><name name-style="western"><surname>Pang</surname><given-names>XF</given-names></name><name name-style="western"><surname>Gordon</surname><given-names>RD</given-names></name></person-group> (<year>1986</year>) <article-title>The <tp:taxon-name><tp:taxon-name-part taxon-name-part-type="tribe">Scymnini</tp:taxon-name-part></tp:taxon-name> (<tp:taxon-name><tp:taxon-name-part taxon-name-part-type="order">Coleoptera</tp:taxon-name-part></tp:taxon-name>: <tp:taxon-name><tp:taxon-name-part taxon-name-part-type="family">Coccinellidae</tp:taxon-name-part></tp:taxon-name>) of China.</article-title> <source>The Coleopterists Bulletin</source> <volume>40</volume>(<issue>2</issue>): <fpage>157</fpage>–<lpage>199</lpage>.</mixed-citation></ref><ref id="B42"><mixed-citation xmlns:xlink="http://www.w3.org/1999/xlink" xlink:type="simple">
          <person-group><name name-style="western"><surname>Yu</surname><given-names>GY</given-names></name><name name-style="western"><surname>Lau</surname><given-names>SK</given-names></name></person-group> (<year>2001</year>) <article-title>A contribution to knowledge of the ladybirds of Hong Kong, with descriptions of three new species (<tp:taxon-name><tp:taxon-name-part taxon-name-part-type="order">Coleoptera</tp:taxon-name-part></tp:taxon-name>: <tp:taxon-name><tp:taxon-name-part taxon-name-part-type="family">Coccinellidae</tp:taxon-name-part></tp:taxon-name>).</article-title> <source>Memoirs of the Hong Kong Natural History Society</source> <volume>24</volume>: <fpage>147</fpage>–<lpage>180</lpage>.</mixed-citation></ref><ref id="B4"><mixed-citation xmlns:xlink="http://www.w3.org/1999/xlink" xlink:type="simple">
          <person-group><name name-style="western"><surname>Canepari</surname><given-names>C</given-names></name></person-group> (<year>2003</year>) <article-title><tp:taxon-name><tp:taxon-name-part taxon-name-part-type="family">Coccinellidae</tp:taxon-name-part></tp:taxon-name> (<tp:taxon-name><tp:taxon-name-part taxon-name-part-type="class">Insecta</tp:taxon-name-part></tp:taxon-name>: <tp:taxon-name><tp:taxon-name-part taxon-name-part-type="order">Coleoptera</tp:taxon-name-part></tp:taxon-name>) of Nepal from the collection of the Naturkundemuseum Erfurt.</article-title> In: <person-group><name name-style="western"><surname>Hartmann</surname><given-names>M</given-names></name><name name-style="western"><surname>Baumbach</surname><given-names>H</given-names></name></person-group> (<role>Eds</role>) <issue-title>Biodiversität und Naturausstattung im Himalaya.</issue-title> <source>Verein der Freunde &amp; Förderer des Naturkundemuseums Erfurt, e. V.</source>, <fpage>261</fpage>–<lpage>265</lpage>.</mixed-citation></ref><ref id="B28"><mixed-citation xmlns:xlink="http://www.w3.org/1999/xlink" xlink:type="simple">
          <person-group><name name-style="western"><surname>Pang</surname><given-names>H</given-names></name><name name-style="western"><surname>Ren</surname><given-names>SX</given-names></name><name name-style="western"><surname>Zeng</surname><given-names>T</given-names></name><name name-style="western"><surname>Pang</surname><given-names>XF</given-names></name></person-group> (<year>2004</year>) <source>Biodiversity and their utilization of <tp:taxon-name><tp:taxon-name-part taxon-name-part-type="family">Coccinellidae</tp:taxon-name-part></tp:taxon-name> in China.</source> <publisher-name>Science and Technology Press of Guangdong</publisher-name>, <publisher-loc>Guangzhou</publisher-loc>, <size units="page">168 pp</size>. [In Chinese]</mixed-citation></ref><ref id="B18"><mixed-citation xmlns:xlink="http://www.w3.org/1999/xlink" xlink:type="simple">
          <person-group><name name-style="western"><surname>Kovář</surname><given-names>I</given-names></name></person-group> (<year>2007</year>) <article-title>New nomenclatorial and taxonomic acts and comments. <tp:taxon-name><tp:taxon-name-part taxon-name-part-type="family">Coccinellidae</tp:taxon-name-part></tp:taxon-name>.</article-title> In: <person-group><name name-style="western"><surname>Löbl</surname><given-names>I</given-names></name><name name-style="western"><surname>Smetana</surname><given-names>A</given-names></name></person-group> (<role>Eds</role>) <issue-title>Catalogue of Palaearctic Coleoptera, Volume 4.</issue-title> <source>Apollo Books, Stenstrup, 71–73</source>, <fpage>568</fpage>–<lpage>631</lpage>.</mixed-citation></ref><ref id="B33"><mixed-citation xmlns:xlink="http://www.w3.org/1999/xlink" xlink:type="simple">
          <person-group><name name-style="western"><surname>Ren</surname><given-names>SX</given-names></name><name name-style="western"><surname>Wang</surname><given-names>XM</given-names></name><name name-style="western"><surname>Pang</surname><given-names>H</given-names></name><name name-style="western"><surname>Peng</surname><given-names>ZQ</given-names></name><name name-style="western"><surname>Zeng</surname><given-names>T</given-names></name></person-group> (<year>2009</year>) <source>Colored pictorial handbook of ladybird beetles in China.</source> <publisher-name>Science Press</publisher-name>, <publisher-loc>Beijing</publisher-loc>, <size units="page">336 pp</size>. <comment>[In Chinese]</comment></mixed-citation></ref></ref-list></tp:taxon-treatment>
