# Supplementary material for: A taxonomic review of the genus Horniolus Weise from China, with description of a new species (Coleoptera, Coccinellidae)
Source: Zookeys. 2016 Oct 11;(623):105–23. doi: 10.3897/zookeys.623.10191 (PMC5096399; doi:10.3897/zookeys.623.10191)
Supplement: XML Treatment for Horniolus sonduongensis [file zookeys.623.10191-treatment6.xml]

<!DOCTYPE tp:taxon-treatment
  PUBLIC "-//TaxonX//DTD Taxonomic Treatment Publishing DTD v0 20100105//EN" "tax-treatment-NSO.dtd">
<tp:taxon-treatment xmlns:tp="http://www.plazi.org/taxpub"><tp:treatment-meta><kwd-group><label>Taxon classification</label><kwd><named-content content-type="kingdom">Animalia</named-content></kwd><kwd><named-content content-type="order">Coleoptera</named-content></kwd><kwd><named-content content-type="family">Coccinellidae</named-content></kwd></kwd-group><mixed-citation publication-type="journal"><person-group><name><surname>Chen</surname><given-names>Xiaosheng</given-names></name><name><surname>Xie</surname><given-names>Xiufeng</given-names></name><name><surname>Ren</surname><given-names>Shunxiang</given-names></name><name><surname>Wang</surname><given-names>Xingmin</given-names></name></person-group><article-title>A taxonomic review of the genus <italic><tp:taxon-name><tp:taxon-name-part taxon-name-part-type="genus">Horniolus</tp:taxon-name-part></tp:taxon-name></italic> Weise from China, with description of a new species (<tp:taxon-name><tp:taxon-name-part taxon-name-part-type="order">Coleoptera</tp:taxon-name-part></tp:taxon-name>, <tp:taxon-name><tp:taxon-name-part taxon-name-part-type="family">Coccinellidae</tp:taxon-name-part></tp:taxon-name>)</article-title><source>Zookeys</source><day>11</day><month>10</month><year>2016</year><volume>2016</volume><issue>623</issue><fpage>105</fpage><lpage>123</lpage><pub-id pub-id-type="doi">10.3897/zookeys.623.10191</pub-id></mixed-citation></tp:treatment-meta><tp:nomenclature><tp:taxon-name>
              <tp:taxon-name-part taxon-name-part-type="genus">Horniolus</tp:taxon-name-part>
              <tp:taxon-name-part taxon-name-part-type="species">sonduongensis</tp:taxon-name-part>
            </tp:taxon-name><tp:taxon-authority>Hoàng, 1979</tp:taxon-authority><xref ref-type="fig" rid="F6">Figs 6</xref><xref ref-type="fig" rid="F7">, 7</xref><tp:nomenclature-citation-list><tp:nomenclature-citation><tp:taxon-name>
                  <tp:taxon-name-part taxon-name-part-type="genus">Horniolus</tp:taxon-name-part> <tp:taxon-name-part taxon-name-part-type="species">sonduongensis</tp:taxon-name-part></tp:taxon-name><comment>Hoàng, 1979: 12; <xref rid="B12" ref-type="bibr">1982</xref>: 122; <xref ref-type="bibr" rid="B19">Kuznetsov and Ren 1991</xref>: 9.</comment></tp:nomenclature-citation></tp:nomenclature-citation-list></tp:nomenclature><tp:treatment-sec sec-type="diagnosis" id="SECID0EO4AG"><title>Diagnosis.</title><p>This species is similar to <italic><tp:taxon-name><tp:taxon-name-part taxon-name-part-type="genus">Horniolus</tp:taxon-name-part> <tp:taxon-name-part taxon-name-part-type="species">vietnamicus</tp:taxon-name-part></tp:taxon-name></italic> Miyatake and <italic><tp:taxon-name><tp:taxon-name-part taxon-name-part-type="genus">Horniolus</tp:taxon-name-part> <tp:taxon-name-part taxon-name-part-type="species">bimaculatus</tp:taxon-name-part></tp:taxon-name></italic> Miyatake in general appearance and can be separated from these species only by the male genitalia.</p></tp:treatment-sec><tp:treatment-sec sec-type="description" id="SECID0EI5AG"><title>Description.</title><p>
              <abbrev xmlns:xlink="http://www.w3.org/1999/xlink" xlink:title="total length, from apical margin of clypeus to apex of elytra" id="ABBRID0EO5AG" xlink:type="simple">TL</abbrev>: 2.76–3.34 mm, <abbrev xmlns:xlink="http://www.w3.org/1999/xlink" xlink:title="total width, across both elytra at widest part" id="ABBRID0ES5AG" xlink:type="simple">TW</abbrev>: 2.03–2.45 mm, <abbrev xmlns:xlink="http://www.w3.org/1999/xlink" xlink:title="total height, at highest part of elytra in lateral view" id="ABBRID0EW5AG" xlink:type="simple">TH</abbrev>: 1.40–1.63 mm, <abbrev xmlns:xlink="http://www.w3.org/1999/xlink" xlink:title="total length, from apical margin of clypeus to apex of elytra" id="ABBRID0E15AG" xlink:type="simple">TL</abbrev>/<abbrev xmlns:xlink="http://www.w3.org/1999/xlink" xlink:title="total width, across both elytra at widest part" id="ABBRID0E55AG" xlink:type="simple">TW</abbrev>: 1.35–1.36, <abbrev xmlns:xlink="http://www.w3.org/1999/xlink" xlink:title="pronotal length, from the middle of anterior margin to the base of pronotum" id="ABBRID0EC6AG" xlink:type="simple">PL</abbrev>/<abbrev xmlns:xlink="http://www.w3.org/1999/xlink" xlink:title="pronotal width at widest part" id="ABBRID0EG6AG" xlink:type="simple">PW</abbrev>: 0.54–0.58, <abbrev xmlns:xlink="http://www.w3.org/1999/xlink" xlink:title="elytral length, along suture from base to apex including scutellum" id="ABBRID0EK6AG" xlink:type="simple">EL</abbrev>/<abbrev xmlns:xlink="http://www.w3.org/1999/xlink" xlink:title="elytral width, equal to TW" id="ABBRID0EO6AG" xlink:type="simple">EW</abbrev>: 1.02–1.04, <abbrev xmlns:xlink="http://www.w3.org/1999/xlink" xlink:title="head width, at widest part including eyes" id="ABBRID0ES6AG" xlink:type="simple">HW</abbrev>/<abbrev xmlns:xlink="http://www.w3.org/1999/xlink" xlink:title="pronotal width at widest part" id="ABBRID0EW6AG" xlink:type="simple">PW</abbrev>: 0.60–0.63, <abbrev xmlns:xlink="http://www.w3.org/1999/xlink" xlink:title="pronotal width at widest part" id="ABBRID0E16AG" xlink:type="simple">PW</abbrev>/<abbrev xmlns:xlink="http://www.w3.org/1999/xlink" xlink:title="elytral width, equal to TW" id="ABBRID0E56AG" xlink:type="simple">EW</abbrev>: 0.72–0.75.</p><p>Body rounded oval, moderately convex, dorsum covered with white pubescence (Fig. <xref ref-type="fig" rid="F6">6a–i</xref>). Head, antennae and mouthparts reddish brown. Pronotum reddish brown. Scutellum dark brown to black. Elytra castaneous to black with 4 orange spots, sinuated (Fig. <xref ref-type="fig" rid="F6">6a, c</xref>), first pair of spots with anterior margins deeply emarginated at middle, located behind middle in anterior half; second pair smaller, hind margin deeply emarginated medially, located in apical ⅓ length of elytra. Underside entirely castaneous.</p><p>Head with coarse frontal punctures, slightly larger than eye facets, 0.2–0.5 diameter apart. Eyes densely faceted, interocular distance 0.54 times head width. Pronotal punctures smaller than those on frons, 2.0–3.0 diameters apart. Surface of elytra with punctures much larger than those on pronotum, separated by 1.0–2.0 diameters. Prosternal carinae Y-shaped with stem approximately ⅓ as long as arm, the arms broadly separated. Abdominal postcoxal lines strongly recurved and complete laterally (Fig. <xref ref-type="fig" rid="F6">6j</xref>), reaching ¾ length of abdominal ventrite 1, area enclosed by lines coarsely punctate, narrowly smooth along line. Abdominal ventrite 5 in male with apex weakly emarginated medially.</p><p>Male genitalia. Penis slender and long (Fig. <xref ref-type="fig" rid="F6">6k</xref>); penis capsule with long inner arm and short outer arm; apex of penis swollen and curved outwardly (Fig. <xref ref-type="fig" rid="F6">6l</xref>). Tegmen stout (Fig. <xref ref-type="fig" rid="F6">6m–n</xref>) with parallel-sided at basal half, then tapering gradually to a blunt apex in ventral view (Fig. <xref ref-type="fig" rid="F6">6m</xref>). Parameres narrow and curved apically, slightly shorter than penis guide, densely covered with long setae at apices (Fig. <xref ref-type="fig" rid="F6">6n</xref>).</p><p>Female externally similar to male but with abdominal ventrite 5 truncate apically.</p><!--PageBreak--></tp:treatment-sec><tp:treatment-sec sec-type="material" id="SECID0EKBBG"><title>Material examined.</title><p>
              <bold>CHINA: Fujian</bold>: 1♂, Xiangxi Village, Huboliao National Nature Reserve, Nanjing County, <named-content xmlns:xlink="http://www.w3.org/1999/xlink" content-type="dwc:verbatimCoordinates" xlink:type="simple"><named-content content-type="geo-json" specific-use="{&#34;type&#34;:&#34;Point&#34;,&#34;coordinates&#34;:[117.284667,24.517833]}" id="NCID0EVBBG" xlink:type="simple">24°31.07'N, 117°17.08'E</named-content></named-content>, ca 240 m, 18. VIII. 2012, Li WJ leg. <bold>Guangdong</bold>: 1♂5♀, Nankunshan National Nature Reserve, Long<!--PageBreak-->men County, Huizhou City, <named-content xmlns:xlink="http://www.w3.org/1999/xlink" content-type="dwc:verbatimCoordinates" xlink:type="simple"><named-content content-type="geo-json" specific-use="{&#34;type&#34;:&#34;Point&#34;,&#34;coordinates&#34;:[113.859667,23.648333]}" id="NCID0EBCBG" xlink:type="simple">23°38.90'N, 113°51.58'E</named-content></named-content>, 460 m, 15. VI. 2014, Ren SX leg. <bold>Guangxi</bold>: 1♂, Pinglongshan, Fulong, Shangsi, <named-content xmlns:xlink="http://www.w3.org/1999/xlink" content-type="dwc:verbatimCoordinates" xlink:type="simple"><named-content content-type="geo-json" specific-use="{&#34;type&#34;:&#34;Point&#34;,&#34;coordinates&#34;:[107.946500,21.831333]}" id="NCID0ELCBG" xlink:type="simple">21°49.88'N, 107°56.79'E</named-content></named-content>, ca 160m, 29. VII. 2005, Wang XM leg. 2♂1♀, Naqin Town, Fangchenggang City, <named-content xmlns:xlink="http://www.w3.org/1999/xlink" content-type="dwc:verbatimCoordinates" xlink:type="simple"><named-content content-type="geo-json" specific-use="{&#34;type&#34;:&#34;Point&#34;,&#34;coordinates&#34;:[108.035167,21.825333]}" id="NCID0ETCBG" xlink:type="simple">21°49.52'N, 108°02.11'E</named-content></named-content>, ca 100 m, 30.VII.2005, Zhang CW and Wang XM leg. 2♀, Nonggang National Nature Reserve, Longzhou County, <named-content xmlns:xlink="http://www.w3.org/1999/xlink" content-type="dwc:verbatimCoordinates" xlink:type="simple"><named-content content-type="geo-json" specific-use="{&#34;type&#34;:&#34;Point&#34;,&#34;coordinates&#34;:[106.955167,22.470333]}" id="NCID0E2CBG" xlink:type="simple">22°28.22'N, 106°57.31'E</named-content></named-content>, ca 230 m, 3. VIII. 2005, Qin ZQ and Zhang CW leg. 2♀, Daqing Mountains, Pingxiang, <named-content xmlns:xlink="http://www.w3.org/1999/xlink" content-type="dwc:verbatimCoordinates" xlink:type="simple"><named-content content-type="geo-json" specific-use="{&#34;type&#34;:&#34;Point&#34;,&#34;coordinates&#34;:[113.047167,24.912667]}" id="NCID0EDDBG" xlink:type="simple">24°54.76'N, 113°2.83'E</named-content></named-content>, 2. VIII. 2005, Zhang CW and Wang XM leg. 2♀, Longguang, 29-30. VII. 1985, Pang XF leg. <bold>Yunnan</bold>: 1♂, Xiaowei Mountains, Hekou, <named-content xmlns:xlink="http://www.w3.org/1999/xlink" content-type="dwc:verbatimCoordinates" xlink:type="simple"><named-content content-type="geo-json" specific-use="{&#34;type&#34;:&#34;Point&#34;,&#34;coordinates&#34;:[103.567333,22.897667]}" id="NCID0ENDBG" xlink:type="simple">22°53.86'N, 103°34.04'E</named-content></named-content>, ca 900m, 23. IV. 2008, Hao JY leg. 1♂, Mengdui, Zhenkang, <named-content xmlns:xlink="http://www.w3.org/1999/xlink" content-type="dwc:verbatimCoordinates" xlink:type="simple"><named-content content-type="geo-json" specific-use="{&#34;type&#34;:&#34;Point&#34;,&#34;coordinates&#34;:[98.888833,23.891167]}" id="NCID0EVDBG" xlink:type="simple">23°53.47'N, 98°53.33'E</named-content></named-content>, 1400m, 18. V. 2008, Liang JB leg. 2♀, Jinuo Mountains, Jinghong, Xishuangbanna, <named-content xmlns:xlink="http://www.w3.org/1999/xlink" content-type="dwc:verbatimCoordinates" xlink:type="simple"><named-content content-type="geo-json" specific-use="{&#34;type&#34;:&#34;Point&#34;,&#34;coordinates&#34;:[101.005833,22.036833]}" id="NCID0E4DBG" xlink:type="simple">22°02.21'N, 101°00.35'E</named-content></named-content>, ca 900 m, 6. V. 2009, Chen XS leg. 1♀, Jinuo Mountains, Xishuangbanna, <named-content xmlns:xlink="http://www.w3.org/1999/xlink" content-type="dwc:verbatimCoordinates" xlink:type="simple"><named-content content-type="geo-json" specific-use="{&#34;type&#34;:&#34;Point&#34;,&#34;coordinates&#34;:[101.005833,22.036833]}" id="NCID0EFEBG" xlink:type="simple">22°02.21'N, 101°00.35'E</named-content></named-content>, ca 900 m, 28. IV. 2008, Liang JB leg. 1♂2♀, Gongxin, Menglian, <named-content xmlns:xlink="http://www.w3.org/1999/xlink" content-type="dwc:verbatimCoordinates" xlink:type="simple"><named-content content-type="geo-json" specific-use="{&#34;type&#34;:&#34;Point&#34;,&#34;coordinates&#34;:[99.321833,22.304500]}" id="NCID0ENEBG" xlink:type="simple">22°18.27'N, 99°19.31'E</named-content></named-content>, 1500 m, 8. V. 2008, Hao JY leg. 1♂, No. 213 Highway, Mengla, <named-content xmlns:xlink="http://www.w3.org/1999/xlink" content-type="dwc:verbatimCoordinates" xlink:type="simple"><named-content content-type="geo-json" specific-use="{&#34;type&#34;:&#34;Point&#34;,&#34;coordinates&#34;:[101.580833,21.562833]}" id="NCID0EVEBG" xlink:type="simple">21°33.77'N, 101°34.85'E</named-content></named-content>, ca 700 m, 12-13. X. 2006, Wang XM leg. 1♂, Nature Reserve, Menglun, Mengla, <named-content xmlns:xlink="http://www.w3.org/1999/xlink" content-type="dwc:verbatimCoordinates" xlink:type="simple"><named-content content-type="geo-json" specific-use="{&#34;type&#34;:&#34;Point&#34;,&#34;coordinates&#34;:[101.277333,21.921167]}" id="NCID0E4EBG" xlink:type="simple">21°55.27'N, 101°16.64'E</named-content></named-content>, ca 550m, 12-13, X. 2006, Wang XM leg. 1♂, Mengla, Xishuangbanna, <named-content xmlns:xlink="http://www.w3.org/1999/xlink" content-type="dwc:verbatimCoordinates" xlink:type="simple"><named-content content-type="geo-json" specific-use="{&#34;type&#34;:&#34;Point&#34;,&#34;coordinates&#34;:[101.633500,21.443167]}" id="NCID0EFFBG" xlink:type="simple">21°26.59'N, 101°38.01'E</named-content></named-content>, ca 1160m, 23. VIII. 2005, Wang XM leg. <bold>VIETNAM</bold>: 1♂, Vietnam, Prov. Gialai-Contum, Buonloi, <named-content xmlns:xlink="http://www.w3.org/1999/xlink" content-type="dwc:verbatimCoordinates" xlink:type="simple"><named-content content-type="geo-json" specific-use="{&#34;type&#34;:&#34;Point&#34;,&#34;coordinates&#34;:[107.971667,14.112167]}" id="NCID0EPFBG" xlink:type="simple">14°06.73'N, 107°58.30'E</named-content></named-content>, ca 700 m, 28. V. 1985, Zaitzev U leg (<abbrev xmlns:xlink="http://www.w3.org/1999/xlink" content-type="institution" xlink:title="Department of Entomology, South China Agricultural University, Guangzhou, China" id="ABBRID0EUFBG" xlink:type="simple">SCAU</abbrev>).</p><!--PageBreak--></tp:treatment-sec><tp:treatment-sec sec-type="distribution" id="SECID0E1FBG"><title>Distribution.</title><p>China (Fujian, Guangdong, Guangxi, Yunnan) new distribution; Vietnam.</p></tp:treatment-sec><tp:treatment-sec sec-type="remarks" id="SECID0E6FBG"><title>Remarks.</title><p>This species has variable colour pattern on elytra. In the original description of this species, <xref ref-type="bibr" rid="B11">Hoàng (1979)</xref> mentioned it was similar to <italic><tp:taxon-name><tp:taxon-name-part taxon-name-part-type="genus">Horniolus</tp:taxon-name-part> <tp:taxon-name-part taxon-name-part-type="species">okinawensis</tp:taxon-name-part></tp:taxon-name></italic> Miyatake and <italic><tp:taxon-name><tp:taxon-name-part taxon-name-part-type="genus">Horniolus</tp:taxon-name-part> <tp:taxon-name-part taxon-name-part-type="species">vietnamicus</tp:taxon-name-part></tp:taxon-name></italic> Miyatake in colour pattern. In the present study, we found some specimens with orange spots enlarged, but anterior, sutural and lateral margins always castaneous, and each elytron with three black, rounded spots, first one situated on the humerus, second one situated on the middle of elytra, third one situated before apex (Fig. <xref ref-type="fig" rid="F6">6d–f</xref>); the apical spot disappeared occasionally, only with anterior and middle spots present (Fig. <xref ref-type="fig" rid="F6">6g–i</xref>).</p></tp:treatment-sec><tp:treatment-sec><!--Section generated to contain objects referenced in tp:taxon-treatment.--><fig id="F6" position="float" orientation="portrait"><label>Figure 6.</label><caption><p>
          <italic><tp:taxon-name><tp:taxon-name-part taxon-name-part-type="genus">Horniolus</tp:taxon-name-part> <tp:taxon-name-part taxon-name-part-type="species">sonduongensis</tp:taxon-name-part></tp:taxon-name></italic> Hoàng: <bold>a, d, g</bold> dorsal view <bold>b, e, h</bold> frontal view <bold>c, f, i</bold> lateral view <bold>j</bold> abdomen <bold>k</bold> penis <bold>l</bold> apex of penis <bold>m</bold> tegmen, ventral view <bold>n</bold> tegmen, lateral view. Scale bars: 1 mm (<bold>a–i</bold>), 0.5 mm (<bold>j–k</bold>), 0.2 mm (<bold>l–n</bold>).</p></caption><graphic xmlns:xlink="http://www.w3.org/1999/xlink" xlink:href="zookeys-623-105-g006.jpg" position="float" orientation="portrait" xlink:type="simple" id="oo_106055.jpg"/></fig><fig id="F7" position="float" orientation="portrait"><label>Figure 7.</label><caption><p>Distribution map. <italic><tp:taxon-name><tp:taxon-name-part taxon-name-part-type="genus">Horniolus</tp:taxon-name-part> <tp:taxon-name-part taxon-name-part-type="species">novempunctatus</tp:taxon-name-part></tp:taxon-name></italic> Miyatake (■); <italic><tp:taxon-name><tp:taxon-name-part taxon-name-part-type="genus">Horniolus</tp:taxon-name-part> <tp:taxon-name-part taxon-name-part-type="species">hainanensis</tp:taxon-name-part></tp:taxon-name></italic> Chen &amp; Ren, sp. n. (▲); <italic><tp:taxon-name><tp:taxon-name-part taxon-name-part-type="genus">Horniolus</tp:taxon-name-part> <tp:taxon-name-part taxon-name-part-type="species">fortunatus</tp:taxon-name-part></tp:taxon-name></italic> (Lewis) (◆); <italic><tp:taxon-name><tp:taxon-name-part taxon-name-part-type="genus">Horniolus</tp:taxon-name-part> <tp:taxon-name-part taxon-name-part-type="species">hisamatsui</tp:taxon-name-part></tp:taxon-name></italic> Miyatake (●); <italic><tp:taxon-name><tp:taxon-name-part taxon-name-part-type="genus">Horniolus</tp:taxon-name-part> <tp:taxon-name-part taxon-name-part-type="species">sonduongensis</tp:taxon-name-part></tp:taxon-name></italic> Hoàng (★).</p></caption><graphic xmlns:xlink="http://www.w3.org/1999/xlink" xlink:href="zookeys-623-105-g007.jpg" position="float" orientation="portrait" xlink:type="simple" id="oo_106056.jpg"/></fig></tp:treatment-sec><ref-list><ref id="B12"><mixed-citation xmlns:xlink="http://www.w3.org/1999/xlink" xlink:type="simple">
          <person-group><name name-style="western"><surname>Hoàng</surname><given-names>DN</given-names></name></person-group> (<year>1982</year>) <source><tp:taxon-name><tp:taxon-name-part taxon-name-part-type="family">Coccinellidae</tp:taxon-name-part></tp:taxon-name> of Vietnam (<tp:taxon-name><tp:taxon-name-part taxon-name-part-type="class">Insecta</tp:taxon-name-part></tp:taxon-name>, <tp:taxon-name><tp:taxon-name-part taxon-name-part-type="order">Coleoptera</tp:taxon-name-part></tp:taxon-name>)</source>. <issue>Part 1</issue>. <publisher-name>Nha xuat ban khoa hoc va ky thuat</publisher-name>, <publisher-loc>Hanoi</publisher-loc>, <size units="page">211 pp</size>. <comment>[In Vietnamese with English summary]</comment></mixed-citation></ref><ref id="B19"><mixed-citation xmlns:xlink="http://www.w3.org/1999/xlink" xlink:type="simple">
          <person-group><name name-style="western"><surname>Kuznetsov</surname><given-names>VN</given-names></name><name name-style="western"><surname>Ren</surname><given-names>SX</given-names></name></person-group> (<year>1991</year>) <article-title><tp:taxon-name><tp:taxon-name-part taxon-name-part-type="tribe">Scymnini</tp:taxon-name-part></tp:taxon-name> from Vietnam.</article-title> <source>Coccinella</source> <volume>3</volume>(<issue>2</issue>): <fpage>7</fpage>–<lpage>25</lpage>.</mixed-citation></ref><ref id="B11"><mixed-citation xmlns:xlink="http://www.w3.org/1999/xlink" xlink:type="simple">
          <person-group><name name-style="western"><surname>Hoàng</surname><given-names>DN</given-names></name></person-group> (<year>1979</year>) <article-title>Three new species of the subfamily <tp:taxon-name><tp:taxon-name-part taxon-name-part-type="subfamily">Scymninae</tp:taxon-name-part></tp:taxon-name> (Col. Cocc.) from the fauna of Vietnam.</article-title> <source>Biological Review</source> <volume>1</volume>: <fpage>11</fpage>–<lpage>15</lpage>. [In Vietnamese with English summary]</mixed-citation></ref></ref-list></tp:taxon-treatment>
